# Supplementary material for: Genome-Wide Development of Polymorphic Microsatellite Markers and Association Analysis of Major Agronomic Traits in Core Germplasm Resources of Tartary Buckwheat
Source: Front Plant Sci. 2022 Mar 15;13:819008. doi: 10.3389/fpls.2022.819008 (PMC8965444; doi:10.3389/fpls.2022.819008)
Supplement: Supplementary file 2 [file Table_1.xlsx]

## Sheet: Table S1
Table S1. Accessions and origins of Tartary buckwheat varieties
Accession	Origin
ZNQ152	Gansu,China
ZNQ154	Gansu,China
ZNQ155	Gansu,China
ZNQ156	Gansu,China
ZNQ158	Qinghai,China
ZNQ159	Qinghai,China
ZNQ161	Anhui,China
ZNQ162	Anhui,China
ZNQ163	Anhui,China
ZNQ164	Hubei,China
ZNQ165	Hubei,China
ZNQ166	Hubei,China
ZNQ167	Hubei,China
ZNQ168	Hubei,China
ZNQ169	Hubei,China
ZNQ170	Hubei,China
ZNQ171	Hubei,China
ZNQ172	—
ZNQ174	—
ZNQ175	—
ZNQ176	Hunan,China
ZNQ177	Hunan,China
ZNQ178	Hunan,China
ZNQ179	—
ZNQ180	—
ZNQ181	Sichuan,China
ZNQ182	Sichuan,China
ZNQ183	Guizhou,China
ZNQ184	Guizhou,China
ZNQ185	Guizhou,China
ZNQ186	Guizhou,China
ZNQ187	Guizhou,China
ZNQ188	Guizhou,China
ZNQ189	Guizhou,China
ZNQ190	Yunna,China
ZNQ191	Yunna,China
ZNQ192	Yunna,China
ZNQ194	Guangxi,China
ZNQ195	Guangxi,China
ZNQ196	Guangxi,China
ZNQ197	Guangxi,China
ZNQ198	Guangxi,China
ZNQ199	Sichuan,China
ZNQ200	Sichuan,China
PI481675	Bhutan
PI481674	Bhutan
PI481673	Bhutan
PI481672	Bhutan
PI481666	Bhutan
PI481658	Bhutan
PI476852	U. S
PI427240	Nepal
PI647613	U. S
PI647612	U. S
PI658429	U. S
PI658439	U. S
PI658438	U. S
PI658431	U. S
PI658430	U. S
PI673876	China
PI673875	China
PI673874	China
PI673873	China
PI673871	China
PI673870	China
PI673869	China
PI673867	China
PI673866	China
PI673865	China
PI673864	China
PI673863	China
PI673862	China
PI673861	China
PI673860	China
PI673859	China
PI673858	China
PI673857	China
PI673856	China
PI673855	China
PI673854	China
PI673852	China
PI673851	China
PI673850	China
PI673849	China
PI673848	China
PI673847	China
PI673846	China
PI673845	China
VIR-62	Russia
VIR-5	Russia
VIR-11	Russia
VIR-32	Russia
Liangku3	Sichuan,China
Pin01-643	—
Guowailiuhao	—
Heifengyihao	Shanxi, China
Weiheiyihao	Guizhou,China

## Sheet: Table S2
Table S2. Details of representative SSR loci information
SSR loci*	Chromosome	Repeat units	Start	End
SXAU8279/1320	chr1	(AAAAC)6	18169519	18169548
SXAU8279/1322	chr1	(AAAAC)6	18173883	18173912
SXAU8279/1324	chr1	(AAAAC)6	18178246	18178275
SXAU8279/1326	chr1	(AAAAC)6	18182608	18182637
SXAU8279/2611	chr1	(AAAAG)5	32722182	32722206
SXAU8279/460	chr1	(AAAAT)5	7060974	7060998
SXAU8279/5314	chr1	(AAAAT)5	63529365	63529389
SXAU8279/1389	chr1	(AAAG)5	18853265	18853284
SXAU8279/2163	chr1	(AAAG)5	27532735	27532754
SXAU8279/2052	chr1	(AAAG)6	26178121	26178144
SXAU8279/5376	chr1	(AAAG)6	64378679	64378702
SXAU8279/712	chr1	(AAAGA)5	10108999	10109023
SXAU8279/2432	chr1	(AAAGA)5	30733758	30733782
SXAU8279/2046	chr1	(AAAGA)7	26134891	26134925
SXAU8279/971	chr1	(AAAT)11	13351351	13351394
SXAU8279/4581	chr1	(AAAT)11	55358309	55358352
SXAU8279/7	chr1	(AAAT)5	128635	128654
SXAU8279/122	chr1	(AAAT)5	1933140	1933159
SXAU8279/284	chr1	(AAAT)5	4313975	4313994
SXAU8279/465	chr1	(AAAT)5	7112359	7112378
SXAU8279/581	chr1	(AAAT)5	8661328	8661347
SXAU8279/678	chr1	(AAAT)5	9748255	9748274
SXAU8279/704	chr1	(AAAT)5	10056845	10056864
SXAU8279/875	chr1	(AAAT)5	12116773	12116792
SXAU8279/1058	chr1	(AAAT)5	14732937	14732956
SXAU8279/1390	chr1	(AAAT)5	18862311	18862330
SXAU8279/1502	chr1	(AAAT)5	20062114	20062133
SXAU8279/2001	chr1	(AAAT)5	25778745	25778764
SXAU8279/2310	chr1	(AAAT)5	29386422	29386441
SXAU8279/2532	chr1	(AAAT)5	31824516	31824535
SXAU8279/2748	chr1	(AAAT)5	34613007	34613026
SXAU8279/3261	chr1	(AAAT)5	40037398	40037417
SXAU8279/3415	chr1	(AAAT)5	41848094	41848113
SXAU8279/3474	chr1	(AAAT)5	42448432	42448451
SXAU8279/3741	chr1	(AAAT)5	45597528	45597547
SXAU8279/4076	chr1	(AAAT)5	49811849	49811868
SXAU8279/4220	chr1	(AAAT)5	51553051	51553070
SXAU8279/4351	chr1	(AAAT)5	52806256	52806275
SXAU8279/4390	chr1	(AAAT)5	53208728	53208747
SXAU8279/4412	chr1	(AAAT)5	53482991	53483010
SXAU8279/4449	chr1	(AAAT)5	53930443	53930462
SXAU8279/4651	chr1	(AAAT)5	56145104	56145123
SXAU8279/4817	chr1	(AAAT)5	57941517	57941536
SXAU8279/5259	chr1	(AAAT)5	62841923	62841942
SXAU8279/89	chr1	(AAAT)6	1533378	1533401
SXAU8279/2276	chr1	(AAAT)6	29013298	29013321
SXAU8279/4242	chr1	(AAAT)6	51736831	51736854
SXAU8279/4392	chr1	(AAAT)6	53295600	53295623
SXAU8279/4601	chr1	(AAAT)6	55626778	55626801
SXAU8279/2382	chr1	(AAAT)7	30177204	30177231
SXAU8279/1467	chr1	(AAAT)8	19704010	19704041
SXAU8279/2863	chr1	(AAAT)9	35776409	35776444
SXAU8279/604	chr1	(AAATA)5	8944080	8944104
SXAU8279/1894	chr1	(AAATA)5	24607558	24607582
SXAU8279/2260	chr1	(AAATA)5	28805678	28805702
SXAU8279/499	chr1	(AAATA)6	7659130	7659159
SXAU8279/1409	chr1	(AAATAT)7	19118693	19118734
SXAU8279/2644	chr1	(AAATT)5	33177220	33177244
SXAU8279/244	chr1	(AAC)5	3629034	3629048
SXAU8279/590	chr1	(AAC)5	8761155	8761169
SXAU8279/1767	chr1	(AAC)5	23077316	23077330
SXAU8279/4131	chr1	(AAC)5	50524793	50524807
SXAU8279/4194	chr1	(AAC)5	51288500	51288514
SXAU8279/4838	chr1	(AAC)5	58266924	58266938
SXAU8279/2665	chr1	(AAC)6	33487819	33487836
SXAU8279/2745	chr1	(AAC)6	34566154	34566171
SXAU8279/3271	chr1	(AAC)6	40194398	40194415
SXAU8279/3521	chr1	(AAC)6	42983398	42983415
SXAU8279/4135	chr1	(AAC)6	50611219	50611236
SXAU8279/4633	chr1	(AAC)6	55920499	55920516
SXAU8279/2397	chr1	(AAC)7	30409362	30409382
SXAU8279/949	chr1	(AACA)5	13156362	13156381
SXAU8279/4934	chr1	(AACCTG)6	59224120	59224155
SXAU8279/2964	chr1	(AAG)10	36790501	36790530
SXAU8279/3686	chr1	(AAG)13	44979850	44979888
SXAU8279/2458	chr1	(AAG)15	31111253	31111297
SXAU8279/4414	chr1	(AAG)16	53501559	53501606
SXAU8279/107	chr1	(AAG)5	1747087	1747101
SXAU8279/205	chr1	(AAG)5	3105554	3105568
SXAU8279/359	chr1	(AAG)5	5611485	5611499
SXAU8279/645	chr1	(AAG)5	9378187	9378201
SXAU8279/714	chr1	(AAG)5	10128421	10128435
SXAU8279/858	chr1	(AAG)5	11903640	11903654
SXAU8279/923	chr1	(AAG)5	12854941	12854955
SXAU8279/929	chr1	(AAG)5	12897066	12897080
SXAU8279/1077	chr1	(AAG)5	15033955	15033969
SXAU8279/1494	chr1	(AAG)5	19956156	19956170
SXAU8279/1627	chr1	(AAG)5	21669129	21669143
SXAU8279/1633	chr1	(AAG)5	21771747	21771761
SXAU8279/1686	chr1	(AAG)5	22357783	22357797
SXAU8279/1773	chr1	(AAG)5	23187809	23187823
SXAU8279/1774	chr1	(AAG)5	23192835	23192849
SXAU8279/1844	chr1	(AAG)5	23812309	23812323
SXAU8279/1881	chr1	(AAG)5	24350605	24350619
SXAU8279/1891	chr1	(AAG)5	24532799	24532813
SXAU8279/1979	chr1	(AAG)5	25578168	25578182
SXAU8279/2015	chr1	(AAG)5	25900498	25900512
SXAU8279/2264	chr1	(AAG)5	28859290	28859304
SXAU8279/2389	chr1	(AAG)5	30319281	30319295
SXAU8279/2453	chr1	(AAG)5	30971783	30971797
SXAU8279/2485	chr1	(AAG)5	31296993	31297007
SXAU8279/2526	chr1	(AAG)5	31755234	31755248
SXAU8279/2605	chr1	(AAG)5	32605407	32605421
SXAU8279/2636	chr1	(AAG)5	33130599	33130613
SXAU8279/2791	chr1	(AAG)5	35055850	35055864
SXAU8279/3082	chr1	(AAG)5	38057127	38057141
SXAU8279/3169	chr1	(AAG)5	39143751	39143765
SXAU8279/3330	chr1	(AAG)5	41008697	41008711
SXAU8279/3700	chr1	(AAG)5	45161903	45161917
SXAU8279/3834	chr1	(AAG)5	46665079	46665093
SXAU8279/3945	chr1	(AAG)5	48124454	48124468
SXAU8279/4042	chr1	(AAG)5	49405833	49405847
SXAU8279/4043	chr1	(AAG)5	49433119	49433133
SXAU8279/4047	chr1	(AAG)5	49462634	49462648
SXAU8279/4159	chr1	(AAG)5	50872996	50873010
SXAU8279/4184	chr1	(AAG)5	51194122	51194136
SXAU8279/4499	chr1	(AAG)5	54455289	54455303
SXAU8279/4524	chr1	(AAG)5	54705265	54705279
SXAU8279/5094	chr1	(AAG)5	60805173	60805187
SXAU8279/907	chr1	(AAG)6	12668475	12668492
SXAU8279/919	chr1	(AAG)6	12801276	12801293
SXAU8279/935	chr1	(AAG)6	12961394	12961411
SXAU8279/2433	chr1	(AAG)6	30736209	30736226
SXAU8279/2995	chr1	(AAG)6	37184407	37184424
SXAU8279/3039	chr1	(AAG)6	37562267	37562284
SXAU8279/3251	chr1	(AAG)6	39932601	39932618
SXAU8279/3338	chr1	(AAG)6	41085150	41085167
SXAU8279/3793	chr1	(AAG)6	46134341	46134358
SXAU8279/4357	chr1	(AAG)6	52904267	52904284
SXAU8279/5284	chr1	(AAG)6	63174434	63174451
SXAU8279/5504	chr1	(AAG)6	65982793	65982810
SXAU8279/5555	chr1	(AAG)6	66629580	66629597
SXAU8279/277	chr1	(AAG)7	4195610	4195630
SXAU8279/352	chr1	(AAG)7	5535321	5535341
SXAU8279/2825	chr1	(AAG)7	35297786	35297806
SXAU8279/403	chr1	(AAG)8	6198983	6199006
SXAU8279/1408	chr1	(AAG)8	19103765	19103788
SXAU8279/2201	chr1	(AAG)8	27998657	27998680
SXAU8279/3024	chr1	(AAG)8	37381284	37381307
SXAU8279/3131	chr1	(AAG)8	38665533	38665556
SXAU8279/4002	chr1	(AAG)8	48715656	48715679
SXAU8279/5506	chr1	(AAG)8	65990081	65990104
SXAU8279/1916	chr1	(AAG)9	24839710	24839736
SXAU8279/2554	chr1	(AAG)9	32021968	32021994
SXAU8279/2572	chr1	(AAG)9	32324566	32324592
SXAU8279/2771	chr1	(AAG)9	34977938	34977964
SXAU8279/3081	chr1	(AAG)9	38053785	38053811
SXAU8279/3627	chr1	(AAG)9	44184034	44184060
SXAU8279/3785	chr1	(AAGA)10	46067059	46067098
SXAU8279/243	chr1	(AAGA)5	3625892	3625911
SXAU8279/1474	chr1	(AAGA)5	19748666	19748685
SXAU8279/1713	chr1	(AAGA)5	22503145	22503164
SXAU8279/2038	chr1	(AAGA)5	26081474	26081493
SXAU8279/2543	chr1	(AAGA)5	31928306	31928325
SXAU8279/2858	chr1	(AAGA)5	35684751	35684770
SXAU8279/365	chr1	(AAGA)6	5670716	5670739
SXAU8279/2541	chr1	(AAGA)6	31921128	31921151
SXAU8279/2859	chr1	(AAGA)7	35692186	35692213
SXAU8279/3465	chr1	(AAGA)7	42321319	42321346
SXAU8279/5579	chr1	(AAGA)7	67626487	67626514
SXAU8279/1216	chr1	(AAGA)8	16872873	16872904
SXAU8279/3045	chr1	(AAGA)8	37643650	37643681
SXAU8279/4643	chr1	(AAGA)8	56031262	56031293
SXAU8279/5553	chr1	(AAGA)8	66613940	66613971
SXAU8279/1414	chr1	(AAGA)9	19160987	19161022
SXAU8279/3494	chr1	(AAGAAA)5	42685897	42685926
SXAU8279/5463	chr1	(AAGAG)5	65507734	65507758
SXAU8279/5464	chr1	(AAGAG)5	65514014	65514038
SXAU8279/3681	chr1	(AAGAT)5	44940435	44940459
SXAU8279/3262	chr1	(AAGG)5	40115099	40115118
SXAU8279/3263	chr1	(AAGG)5	40122846	40122865
SXAU8279/4531	chr1	(AAGG)5	54827766	54827785
SXAU8279/679	chr1	(AAT)10	9785311	9785340
SXAU8279/1143	chr1	(AAT)10	15880201	15880230
SXAU8279/1263	chr1	(AAT)10	17463923	17463952
SXAU8279/3282	chr1	(AAT)10	40362144	40362173
SXAU8279/4920	chr1	(AAT)10	59093046	59093075
SXAU8279/4947	chr1	(AAT)10	59302242	59302271
SXAU8279/731	chr1	(AAT)11	10349124	10349156
SXAU8279/1106	chr1	(AAT)11	15394612	15394644
SXAU8279/58	chr1	(AAT)12	1044317	1044352
SXAU8279/374	chr1	(AAT)12	5726765	5726800
SXAU8279/1940	chr1	(AAT)12	25054683	25054718
SXAU8279/1035	chr1	(AAT)13	14288118	14288156
SXAU8279/1292	chr1	(AAT)13	17845047	17845085
SXAU8279/1703	chr1	(AAT)13	22452703	22452741
SXAU8279/2082	chr1	(AAT)13	26604771	26604809
SXAU8279/2538	chr1	(AAT)13	31886455	31886493
SXAU8279/3737	chr1	(AAT)13	45582067	45582105
SXAU8279/471	chr1	(AAT)14	7263643	7263684
SXAU8279/5442	chr1	(AAT)14	65181892	65181933
SXAU8279/5378	chr1	(AAT)15	64398277	64398321
SXAU8279/807	chr1	(AAT)16	11207952	11207999
SXAU8279/4197	chr1	(AAT)16	51305029	51305076
SXAU8279/4896	chr1	(AAT)17	58865156	58865206
SXAU8279/1650	chr1	(AAT)18	22004177	22004230
SXAU8279/1688	chr1	(AAT)18	22360483	22360536
SXAU8279/49	chr1	(AAT)19	956261	956317
SXAU8279/1855	chr1	(AAT)19	23902515	23902571
SXAU8279/1329	chr1	(AAT)20	18198025	18198084
SXAU8279/1980	chr1	(AAT)20	25598273	25598332
SXAU8279/228	chr1	(AAT)22	3394718	3394783
SXAU8279/2763	chr1	(AAT)24	34828698	34828769
SXAU8279/4120	chr1	(AAT)24	50415279	50415350
SXAU8279/109	chr1	(AAT)5	1764757	1764771
SXAU8279/152	chr1	(AAT)5	2323590	2323604
SXAU8279/246	chr1	(AAT)5	3709614	3709628
SXAU8279/306	chr1	(AAT)5	4592993	4593007
SXAU8279/322	chr1	(AAT)5	5031674	5031688
SXAU8279/337	chr1	(AAT)5	5308600	5308614
SXAU8279/392	chr1	(AAT)5	5900361	5900375
SXAU8279/530	chr1	(AAT)5	8024194	8024208
SXAU8279/549	chr1	(AAT)5	8322324	8322338
SXAU8279/632	chr1	(AAT)5	9276812	9276826
SXAU8279/684	chr1	(AAT)5	9847953	9847967
SXAU8279/711	chr1	(AAT)5	10104023	10104037
SXAU8279/988	chr1	(AAT)5	13660345	13660359
SXAU8279/1198	chr1	(AAT)5	16660195	16660209
SXAU8279/1199	chr1	(AAT)5	16663069	16663083
SXAU8279/1200	chr1	(AAT)5	16669418	16669432
SXAU8279/1252	chr1	(AAT)5	17366572	17366586
SXAU8279/1423	chr1	(AAT)5	19237104	19237118
SXAU8279/1425	chr1	(AAT)5	19308854	19308868
SXAU8279/1521	chr1	(AAT)5	20309690	20309704
SXAU8279/1590	chr1	(AAT)5	21109719	21109733
SXAU8279/1837	chr1	(AAT)5	23731280	23731294
SXAU8279/1910	chr1	(AAT)5	24740824	24740838
SXAU8279/2057	chr1	(AAT)5	26234912	26234926
SXAU8279/2100	chr1	(AAT)5	26792623	26792637
SXAU8279/2359	chr1	(AAT)5	29917847	29917861
SXAU8279/3171	chr1	(AAT)5	39171092	39171106
SXAU8279/3510	chr1	(AAT)5	42903540	42903554
SXAU8279/3947	chr1	(AAT)5	48158711	48158725
SXAU8279/3992	chr1	(AAT)5	48626380	48626394
SXAU8279/4085	chr1	(AAT)5	49954156	49954170
SXAU8279/4265	chr1	(AAT)5	51927239	51927253
SXAU8279/4366	chr1	(AAT)5	52992130	52992144
SXAU8279/4425	chr1	(AAT)5	53649920	53649934
SXAU8279/4442	chr1	(AAT)5	53881481	53881495
SXAU8279/4642	chr1	(AAT)5	56002458	56002472
SXAU8279/4847	chr1	(AAT)5	58437483	58437497
SXAU8279/4948	chr1	(AAT)5	59302405	59302419
SXAU8279/4996	chr1	(AAT)5	59760114	59760128
SXAU8279/5228	chr1	(AAT)5	62457336	62457350
SXAU8279/5509	chr1	(AAT)5	66085126	66085140
SXAU8279/279	chr1	(AAT)6	4227191	4227208
SXAU8279/330	chr1	(AAT)6	5212723	5212740
SXAU8279/562	chr1	(AAT)6	8455692	8455709
SXAU8279/710	chr1	(AAT)6	10098334	10098351
SXAU8279/810	chr1	(AAT)6	11246905	11246922
SXAU8279/1166	chr1	(AAT)6	16274718	16274735
SXAU8279/1554	chr1	(AAT)6	20668622	20668639
SXAU8279/1747	chr1	(AAT)6	22863056	22863073
SXAU8279/1839	chr1	(AAT)6	23734691	23734708
SXAU8279/2051	chr1	(AAT)6	26172791	26172808
SXAU8279/2093	chr1	(AAT)6	26723564	26723581
SXAU8279/3075	chr1	(AAT)6	38024553	38024570
SXAU8279/3311	chr1	(AAT)6	40756711	40756728
SXAU8279/4040	chr1	(AAT)6	49395101	49395118
SXAU8279/4899	chr1	(AAT)6	58897207	58897224
SXAU8279/5293	chr1	(AAT)6	63318574	63318591
SXAU8279/5452	chr1	(AAT)6	65302362	65302379
SXAU8279/4	chr1	(AAT)7	92016	92036
SXAU8279/196	chr1	(AAT)7	3023542	3023562
SXAU8279/3503	chr1	(AAT)7	42851502	42851522
SXAU8279/3749	chr1	(AAT)7	45669034	45669054
SXAU8279/4055	chr1	(AAT)7	49563217	49563237
SXAU8279/1471	chr1	(AAT)8	19711278	19711301
SXAU8279/1643	chr1	(AAT)8	21903299	21903322
SXAU8279/2222	chr1	(AAT)8	28303715	28303738
SXAU8279/4015	chr1	(AAT)8	48870683	48870706
SXAU8279/936	chr1	(AAT)9	12981179	12981205
SXAU8279/1813	chr1	(AAT)9	23501939	23501965
SXAU8279/400	chr1	(AATA)5	6172929	6172948
SXAU8279/871	chr1	(AATA)5	12031603	12031622
SXAU8279/1226	chr1	(AATA)5	16965766	16965785
SXAU8279/1600	chr1	(AATA)5	21325103	21325122
SXAU8279/2889	chr1	(AATA)5	35974059	35974078
SXAU8279/3867	chr1	(AATA)5	47180976	47180995
SXAU8279/4478	chr1	(AATA)5	54131081	54131100
SXAU8279/4904	chr1	(AATA)5	58973451	58973470
SXAU8279/363	chr1	(AATA)6	5663184	5663207
SXAU8279/5413	chr1	(AATA)6	64914293	64914316
SXAU8279/2670	chr1	(AATA)7	33539167	33539194
SXAU8279/4854	chr1	(AATA)7	58522272	58522299
SXAU8279/861	chr1	(AATAA)5	11942095	11942119
SXAU8279/4387	chr1	(AATAA)5	53125012	53125036
SXAU8279/4507	chr1	(AATCTC)6	54505875	54505910
SXAU8279/3577	chr1	(AATG)5	43679066	43679085
SXAU8279/4607	chr1	(AATGA)6	55643555	55643584
SXAU8279/2606	chr1	(AATT)5	32610506	32610525
SXAU8279/5128	chr1	(AATTA)14	61173683	61173752
SXAU8279/1434	chr1	(AATTGA)5	19434593	19434622
SXAU8279/445	chr1	(AC)10	6912311	6912330
SXAU8279/2471	chr1	(AC)10	31237263	31237282
SXAU8279/3788	chr1	(AC)10	46076022	46076041
SXAU8279/3791	chr1	(AC)10	46105390	46105409
SXAU8279/3555	chr1	(AC)11	43366931	43366952
SXAU8279/1354	chr1	(AC)12	18503730	18503753
SXAU8279/2266	chr1	(AC)13	28880178	28880203
SXAU8279/994	chr1	(AC)14	13767239	13767266
SXAU8279/5597	chr1	(AC)15	67902182	67902211
SXAU8279/5465	chr1	(AC)17	65536985	65537018
SXAU8279/4936	chr1	(AC)18	59233816	59233851
SXAU8279/2190	chr1	(AC)23	27879757	27879802
SXAU8279/5573	chr1	(AC)26	67485319	67485370
SXAU8279/5256	chr1	(AC)32	62760089	62760152
SXAU8279/1593	chr1	(ACA)5	21185777	21185791
SXAU8279/2224	chr1	(ACA)5	28321683	28321697
SXAU8279/3548	chr1	(ACA)5	43329469	43329483
SXAU8279/5304	chr1	(ACA)5	63450102	63450116
SXAU8279/3090	chr1	(ACA)6	38193132	38193149
SXAU8279/2141	chr1	(ACA)7	27213227	27213247
SXAU8279/2381	chr1	(ACAT)6	30169290	30169313
SXAU8279/4431	chr1	(ACAT)6	53690497	53690520
SXAU8279/3	chr1	(ACC)5	89376	89390
SXAU8279/238	chr1	(ACC)5	3576180	3576194
SXAU8279/310	chr1	(ACC)5	4684376	4684390
SXAU8279/944	chr1	(ACC)5	13112576	13112590
SXAU8279/1578	chr1	(ACC)5	20882385	20882399
SXAU8279/1692	chr1	(ACC)5	22390854	22390868
SXAU8279/2292	chr1	(ACC)5	29219400	29219414
SXAU8279/2786	chr1	(ACC)5	35031277	35031291
SXAU8279/2789	chr1	(ACC)5	35032879	35032893
SXAU8279/2936	chr1	(ACC)5	36406593	36406607
SXAU8279/4318	chr1	(ACC)5	52550357	52550371
SXAU8279/1131	chr1	(ACC)6	15698790	15698807
SXAU8279/3857	chr1	(ACC)7	46939359	46939379
SXAU8279/3551	chr1	(ACC)8	43342118	43342141
SXAU8279/541	chr1	(ACT)5	8203920	8203934
SXAU8279/2365	chr1	(ACT)5	29964145	29964159
SXAU8279/4340	chr1	(ACT)5	52707184	52707198
SXAU8279/1401	chr1	(ACT)6	19004222	19004239
SXAU8279/3134	chr1	(ACT)7	38670264	38670284
SXAU8279/5116	chr1	(ACT)8	60999928	60999951
SXAU8279/983	chr1	(AG)10	13525835	13525854
SXAU8279/1041	chr1	(AG)10	14406377	14406396
SXAU8279/2170	chr1	(AG)10	27702140	27702159
SXAU8279/2372	chr1	(AG)10	30059591	30059610
SXAU8279/5050	chr1	(AG)10	60348883	60348902
SXAU8279/5420	chr1	(AG)10	64985421	64985440
SXAU8279/2391	chr1	(AG)11	30343619	30343640
SXAU8279/4254	chr1	(AG)11	51806790	51806811
SXAU8279/5303	chr1	(AG)11	63416028	63416049
SXAU8279/5400	chr1	(AG)11	64702852	64702873
SXAU8279/5365	chr1	(AG)12	64174238	64174261
SXAU8279/2810	chr1	(AG)13	35169690	35169715
SXAU8279/5006	chr1	(AG)14	59816010	59816037
SXAU8279/5412	chr1	(AG)14	64891878	64891905
SXAU8279/4960	chr1	(AG)29	59393389	59393446
SXAU8279/2064	chr1	(AG)35	26375820	26375889
SXAU8279/5010	chr1	(AG)42	59830359	59830442
SXAU8279/5127	chr1	(AGA)11	61157350	61157382
SXAU8279/1030	chr1	(AGA)12	14216234	14216269
SXAU8279/114	chr1	(AGA)5	1846894	1846908
SXAU8279/280	chr1	(AGA)5	4229192	4229206
SXAU8279/354	chr1	(AGA)5	5543960	5543974
SXAU8279/375	chr1	(AGA)5	5729261	5729275
SXAU8279/1024	chr1	(AGA)5	14103926	14103940
SXAU8279/1140	chr1	(AGA)5	15810352	15810366
SXAU8279/1489	chr1	(AGA)5	19915562	19915576
SXAU8279/1490	chr1	(AGA)5	19916564	19916578
SXAU8279/1491	chr1	(AGA)5	19917573	19917587
SXAU8279/1495	chr1	(AGA)5	19958247	19958261
SXAU8279/1546	chr1	(AGA)5	20543249	20543263
SXAU8279/1582	chr1	(AGA)5	20951659	20951673
SXAU8279/1848	chr1	(AGA)5	23832444	23832458
SXAU8279/2102	chr1	(AGA)5	26796890	26796904
SXAU8279/2586	chr1	(AGA)5	32467690	32467704
SXAU8279/2702	chr1	(AGA)5	33914416	33914430
SXAU8279/2887	chr1	(AGA)5	35937445	35937459
SXAU8279/2924	chr1	(AGA)5	36265236	36265250
SXAU8279/3292	chr1	(AGA)5	40507752	40507766
SXAU8279/3362	chr1	(AGA)5	41234196	41234210
SXAU8279/3371	chr1	(AGA)5	41334348	41334362
SXAU8279/3409	chr1	(AGA)5	41781945	41781959
SXAU8279/3454	chr1	(AGA)5	42224036	42224050
SXAU8279/3514	chr1	(AGA)5	42940161	42940175
SXAU8279/3558	chr1	(AGA)5	43446147	43446161
SXAU8279/3657	chr1	(AGA)5	44595469	44595483
SXAU8279/3699	chr1	(AGA)5	45157097	45157111
SXAU8279/3744	chr1	(AGA)5	45607150	45607164
SXAU8279/3801	chr1	(AGA)5	46216123	46216137
SXAU8279/3804	chr1	(AGA)5	46241805	46241819
SXAU8279/4074	chr1	(AGA)5	49722803	49722817
SXAU8279/4078	chr1	(AGA)5	49828036	49828050
SXAU8279/4123	chr1	(AGA)5	50429843	50429857
SXAU8279/4263	chr1	(AGA)5	51918263	51918277
SXAU8279/4391	chr1	(AGA)5	53257151	53257165
SXAU8279/4468	chr1	(AGA)5	54060294	54060308
SXAU8279/4470	chr1	(AGA)5	54067357	54067371
SXAU8279/4494	chr1	(AGA)5	54404357	54404371
SXAU8279/4593	chr1	(AGA)5	55540741	55540755
SXAU8279/4636	chr1	(AGA)5	55958298	55958312
SXAU8279/4701	chr1	(AGA)5	56600578	56600592
SXAU8279/4708	chr1	(AGA)5	56741655	56741669
SXAU8279/4709	chr1	(AGA)5	56748229	56748243
SXAU8279/5251	chr1	(AGA)5	62686685	62686699
SXAU8279/5260	chr1	(AGA)5	62844759	62844773
SXAU8279/5330	chr1	(AGA)5	63706213	63706227
SXAU8279/5345	chr1	(AGA)5	63901277	63901291
SXAU8279/5346	chr1	(AGA)5	63908702	63908716
SXAU8279/5390	chr1	(AGA)5	64552865	64552879
SXAU8279/5407	chr1	(AGA)5	64859668	64859682
SXAU8279/5426	chr1	(AGA)5	65014900	65014914
SXAU8279/5531	chr1	(AGA)5	66245570	66245584
SXAU8279/5533	chr1	(AGA)5	66250880	66250894
SXAU8279/5550	chr1	(AGA)5	66591725	66591739
SXAU8279/241	chr1	(AGA)6	3596276	3596293
SXAU8279/307	chr1	(AGA)6	4593917	4593934
SXAU8279/451	chr1	(AGA)6	6979415	6979432
SXAU8279/993	chr1	(AGA)6	13749547	13749564
SXAU8279/1060	chr1	(AGA)6	14763473	14763490
SXAU8279/1660	chr1	(AGA)6	22071301	22071318
SXAU8279/1826	chr1	(AGA)6	23637134	23637151
SXAU8279/1936	chr1	(AGA)6	25026014	25026031
SXAU8279/2251	chr1	(AGA)6	28690953	28690970
SXAU8279/2289	chr1	(AGA)6	29170207	29170224
SXAU8279/2403	chr1	(AGA)6	30454150	30454167
SXAU8279/3230	chr1	(AGA)6	39753394	39753411
SXAU8279/3336	chr1	(AGA)6	41076519	41076536
SXAU8279/3369	chr1	(AGA)6	41318160	41318177
SXAU8279/3401	chr1	(AGA)6	41705292	41705309
SXAU8279/3472	chr1	(AGA)6	42420866	42420883
SXAU8279/3498	chr1	(AGA)6	42719920	42719937
SXAU8279/4091	chr1	(AGA)6	50002745	50002762
SXAU8279/4335	chr1	(AGA)6	52666853	52666870
SXAU8279/4516	chr1	(AGA)6	54600781	54600798
SXAU8279/4517	chr1	(AGA)6	54607676	54607693
SXAU8279/4538	chr1	(AGA)6	54895361	54895378
SXAU8279/4907	chr1	(AGA)6	58988874	58988891
SXAU8279/5205	chr1	(AGA)6	62161076	62161093
SXAU8279/5316	chr1	(AGA)6	63534220	63534237
SXAU8279/5321	chr1	(AGA)6	63583739	63583756
SXAU8279/414	chr1	(AGA)7	6483456	6483476
SXAU8279/1020	chr1	(AGA)7	14065761	14065781
SXAU8279/1497	chr1	(AGA)7	20006268	20006288
SXAU8279/3137	chr1	(AGA)7	38735785	38735805
SXAU8279/3238	chr1	(AGA)7	39884048	39884068
SXAU8279/3331	chr1	(AGA)7	41009551	41009571
SXAU8279/3473	chr1	(AGA)7	42428281	42428301
SXAU8279/4455	chr1	(AGA)7	54005549	54005569
SXAU8279/4722	chr1	(AGA)7	56875807	56875827
SXAU8279/5263	chr1	(AGA)7	62900078	62900098
SXAU8279/1053	chr1	(AGA)8	14511170	14511193
SXAU8279/3508	chr1	(AGA)8	42873361	42873384
SXAU8279/787	chr1	(AGA)9	11002395	11002421
SXAU8279/3400	chr1	(AGA)9	41698439	41698465
SXAU8279/660	chr1	(AGAA)5	9541007	9541026
SXAU8279/44	chr1	(AGAAG)5	483830	483854
SXAU8279/5568	chr1	(AGAAG)5	67216528	67216552
SXAU8279/4874	chr1	(AGAAG)6	58702191	58702220
SXAU8279/4871	chr1	(AGAAG)7	58681384	58681418
SXAU8279/338	chr1	(AGC)5	5319113	5319127
SXAU8279/1014	chr1	(AGC)5	13984998	13985012
SXAU8279/2377	chr1	(AGC)5	30118501	30118515
SXAU8279/1124	chr1	(AGC)6	15584848	15584865
SXAU8279/4134	chr1	(AGC)6	50553596	50553613
SXAU8279/2437	chr1	(AGCT)5	30789619	30789638
SXAU8279/458	chr1	(AGG)5	7047586	7047600
SXAU8279/533	chr1	(AGG)5	8066026	8066040
SXAU8279/2762	chr1	(AGG)5	34827708	34827722
SXAU8279/5273	chr1	(AGG)5	63006680	63006694
SXAU8279/5305	chr1	(AGG)5	63452208	63452222
SXAU8279/644	chr1	(AGG)6	9376238	9376255
SXAU8279/5188	chr1	(AGG)6	61824639	61824656
SXAU8279/3532	chr1	(AGG)8	43098851	43098874
SXAU8279/4747	chr1	(AGGA)5	57108950	57108969
SXAU8279/3703	chr1	(AGGAA)5	45209696	45209720
SXAU8279/905	chr1	(AGT)5	12605979	12605993
SXAU8279/1726	chr1	(AGT)5	22650469	22650483
SXAU8279/2182	chr1	(AGT)5	27803813	27803827
SXAU8279/4522	chr1	(AGTGTA)5	54685831	54685860
SXAU8279/584	chr1	(AGTTG)5	8692184	8692208
SXAU8279/74	chr1	(AT)10	1300679	1300698
SXAU8279/103	chr1	(AT)10	1693254	1693273
SXAU8279/130	chr1	(AT)10	2008100	2008119
SXAU8279/140	chr1	(AT)10	2193582	2193601
SXAU8279/181	chr1	(AT)10	2891348	2891367
SXAU8279/273	chr1	(AT)10	4106161	4106180
SXAU8279/289	chr1	(AT)10	4342311	4342330
SXAU8279/293	chr1	(AT)10	4387575	4387594
SXAU8279/329	chr1	(AT)10	5186446	5186465
SXAU8279/339	chr1	(AT)10	5329536	5329555
SXAU8279/388	chr1	(AT)10	5836278	5836297
SXAU8279/408	chr1	(AT)10	6278193	6278212
SXAU8279/468	chr1	(AT)10	7174459	7174478
SXAU8279/474	chr1	(AT)10	7350499	7350518
SXAU8279/526	chr1	(AT)10	7968004	7968023
SXAU8279/642	chr1	(AT)10	9366224	9366243
SXAU8279/695	chr1	(AT)10	9930004	9930023
SXAU8279/771	chr1	(AT)10	10833863	10833882
SXAU8279/779	chr1	(AT)10	10908183	10908202
SXAU8279/842	chr1	(AT)10	11661563	11661582
SXAU8279/894	chr1	(AT)10	12447710	12447729
SXAU8279/952	chr1	(AT)10	13164734	13164753
SXAU8279/965	chr1	(AT)10	13284169	13284188
SXAU8279/1011	chr1	(AT)10	13935719	13935738
SXAU8279/1019	chr1	(AT)10	14063729	14063748
SXAU8279/1071	chr1	(AT)10	14972667	14972686
SXAU8279/1092	chr1	(AT)10	15206741	15206760
SXAU8279/1147	chr1	(AT)10	15961169	15961188
SXAU8279/1161	chr1	(AT)10	16217309	16217328
SXAU8279/1180	chr1	(AT)10	16442273	16442292
SXAU8279/1183	chr1	(AT)10	16446467	16446486
SXAU8279/1268	chr1	(AT)10	17558680	17558699
SXAU8279/1272	chr1	(AT)10	17647292	17647311
SXAU8279/1280	chr1	(AT)10	17738641	17738660
SXAU8279/1342	chr1	(AT)10	18359068	18359087
SXAU8279/1373	chr1	(AT)10	18709530	18709549
SXAU8279/1398	chr1	(AT)10	18973171	18973190
SXAU8279/1530	chr1	(AT)10	20419006	20419025
SXAU8279/1551	chr1	(AT)10	20620540	20620559
SXAU8279/1581	chr1	(AT)10	20914979	20914998
SXAU8279/1589	chr1	(AT)10	21044395	21044414
SXAU8279/1822	chr1	(AT)10	23599314	23599333
SXAU8279/1824	chr1	(AT)10	23613201	23613220
SXAU8279/1897	chr1	(AT)10	24637852	24637871
SXAU8279/1908	chr1	(AT)10	24717102	24717121
SXAU8279/1929	chr1	(AT)10	24940806	24940825
SXAU8279/2084	chr1	(AT)10	26612513	26612532
SXAU8279/2092	chr1	(AT)10	26715005	26715024
SXAU8279/2129	chr1	(AT)10	27083099	27083118
SXAU8279/2139	chr1	(AT)10	27205048	27205067
SXAU8279/2154	chr1	(AT)10	27355879	27355898
SXAU8279/2181	chr1	(AT)10	27802131	27802150
SXAU8279/2199	chr1	(AT)10	27975819	27975838
SXAU8279/2300	chr1	(AT)10	29296735	29296754
SXAU8279/2301	chr1	(AT)10	29306472	29306491
SXAU8279/2303	chr1	(AT)10	29326229	29326248
SXAU8279/2428	chr1	(AT)10	30641966	30641985
SXAU8279/2445	chr1	(AT)10	30906704	30906723
SXAU8279/2446	chr1	(AT)10	30907662	30907681
SXAU8279/2468	chr1	(AT)10	31180717	31180736
SXAU8279/2648	chr1	(AT)10	33241841	33241860
SXAU8279/2723	chr1	(AT)10	34307367	34307386
SXAU8279/2767	chr1	(AT)10	34902810	34902829
SXAU8279/2805	chr1	(AT)10	35139873	35139892
SXAU8279/2806	chr1	(AT)10	35156714	35156733
SXAU8279/2905	chr1	(AT)10	36110091	36110110
SXAU8279/2940	chr1	(AT)10	36463417	36463436
SXAU8279/2966	chr1	(AT)10	36799740	36799759
SXAU8279/3021	chr1	(AT)10	37369731	37369750
SXAU8279/3034	chr1	(AT)10	37515457	37515476
SXAU8279/3068	chr1	(AT)10	37962865	37962884
SXAU8279/3077	chr1	(AT)10	38031008	38031027
SXAU8279/3245	chr1	(AT)10	39905931	39905950
SXAU8279/3332	chr1	(AT)10	41015720	41015739
SXAU8279/3345	chr1	(AT)10	41117687	41117706
SXAU8279/3402	chr1	(AT)10	41705725	41705744
SXAU8279/3416	chr1	(AT)10	41861881	41861900
SXAU8279/3470	chr1	(AT)10	42403946	42403965
SXAU8279/3525	chr1	(AT)10	43025682	43025701
SXAU8279/3582	chr1	(AT)10	43729668	43729687
SXAU8279/3632	chr1	(AT)10	44200934	44200953
SXAU8279/3635	chr1	(AT)10	44232808	44232827
SXAU8279/3638	chr1	(AT)10	44285472	44285491
SXAU8279/3706	chr1	(AT)10	45239575	45239594
SXAU8279/3742	chr1	(AT)10	45603267	45603286
SXAU8279/3861	chr1	(AT)10	46973742	46973761
SXAU8279/3904	chr1	(AT)10	47633299	47633318
SXAU8279/3951	chr1	(AT)10	48178547	48178566
SXAU8279/3965	chr1	(AT)10	48318519	48318538
SXAU8279/3990	chr1	(AT)10	48619912	48619931
SXAU8279/3991	chr1	(AT)10	48622019	48622038
SXAU8279/4038	chr1	(AT)10	49382321	49382340
SXAU8279/4058	chr1	(AT)10	49585046	49585065
SXAU8279/4068	chr1	(AT)10	49652913	49652932
SXAU8279/4086	chr1	(AT)10	49954576	49954595
SXAU8279/4087	chr1	(AT)10	49960339	49960358
SXAU8279/4099	chr1	(AT)10	50062171	50062190
SXAU8279/4183	chr1	(AT)10	51179105	51179124
SXAU8279/4374	chr1	(AT)10	53027945	53027964
SXAU8279/4377	chr1	(AT)10	53035445	53035464
SXAU8279/4436	chr1	(AT)10	53750858	53750877
SXAU8279/4491	chr1	(AT)10	54337054	54337073
SXAU8279/4553	chr1	(AT)10	55061775	55061794
SXAU8279/4571	chr1	(AT)10	55265476	55265495
SXAU8279/4583	chr1	(AT)10	55393632	55393651
SXAU8279/4625	chr1	(AT)10	55839957	55839976
SXAU8279/4660	chr1	(AT)10	56216059	56216078
SXAU8279/4694	chr1	(AT)10	56533440	56533459
SXAU8279/4702	chr1	(AT)10	56623780	56623799
SXAU8279/4778	chr1	(AT)10	57509408	57509427
SXAU8279/4799	chr1	(AT)10	57771198	57771217
SXAU8279/4800	chr1	(AT)10	57777773	57777792
SXAU8279/4809	chr1	(AT)10	57818410	57818429
SXAU8279/4813	chr1	(AT)10	57912629	57912648
SXAU8279/4824	chr1	(AT)10	58034382	58034401
SXAU8279/4858	chr1	(AT)10	58558697	58558716
SXAU8279/4864	chr1	(AT)10	58613576	58613595
SXAU8279/4873	chr1	(AT)10	58700134	58700153
SXAU8279/4902	chr1	(AT)10	58962780	58962799
SXAU8279/4922	chr1	(AT)10	59109471	59109490
SXAU8279/5016	chr1	(AT)10	59883655	59883674
SXAU8279/5026	chr1	(AT)10	60011167	60011186
SXAU8279/5072	chr1	(AT)10	60517557	60517576
SXAU8279/5179	chr1	(AT)10	61765271	61765290
SXAU8279/5189	chr1	(AT)10	61847127	61847146
SXAU8279/5276	chr1	(AT)10	63080635	63080654
SXAU8279/5298	chr1	(AT)10	63381632	63381651
SXAU8279/5377	chr1	(AT)10	64381657	64381676
SXAU8279/5418	chr1	(AT)10	64978185	64978204
SXAU8279/5436	chr1	(AT)10	65105702	65105721
SXAU8279/5454	chr1	(AT)10	65307815	65307834
SXAU8279/5564	chr1	(AT)10	67098713	67098732
SXAU8279/5567	chr1	(AT)10	67165661	67165680
SXAU8279/57	chr1	(AT)11	1039583	1039604
SXAU8279/69	chr1	(AT)11	1264886	1264907
SXAU8279/115	chr1	(AT)11	1857670	1857691
SXAU8279/171	chr1	(AT)11	2667726	2667747
SXAU8279/236	chr1	(AT)11	3548910	3548931
SXAU8279/350	chr1	(AT)11	5471948	5471969
SXAU8279/360	chr1	(AT)11	5619132	5619153
SXAU8279/401	chr1	(AT)11	6185379	6185400
SXAU8279/427	chr1	(AT)11	6589334	6589355
SXAU8279/447	chr1	(AT)11	6965453	6965474
SXAU8279/498	chr1	(AT)11	7657762	7657783
SXAU8279/555	chr1	(AT)11	8346093	8346114
SXAU8279/596	chr1	(AT)11	8835107	8835128
SXAU8279/622	chr1	(AT)11	9156116	9156137
SXAU8279/728	chr1	(AT)11	10294154	10294175
SXAU8279/776	chr1	(AT)11	10853879	10853900
SXAU8279/910	chr1	(AT)11	12712789	12712810
SXAU8279/999	chr1	(AT)11	13866714	13866735
SXAU8279/1148	chr1	(AT)11	15965120	15965141
SXAU8279/1317	chr1	(AT)11	18138298	18138319
SXAU8279/1433	chr1	(AT)11	19408672	19408693
SXAU8279/1470	chr1	(AT)11	19708531	19708552
SXAU8279/1736	chr1	(AT)11	22764520	22764541
SXAU8279/1748	chr1	(AT)11	22867002	22867023
SXAU8279/1814	chr1	(AT)11	23508268	23508289
SXAU8279/1830	chr1	(AT)11	23664239	23664260
SXAU8279/1925	chr1	(AT)11	24895616	24895637
SXAU8279/1938	chr1	(AT)11	25038828	25038849
SXAU8279/2079	chr1	(AT)11	26568349	26568370
SXAU8279/2114	chr1	(AT)11	26898452	26898473
SXAU8279/2179	chr1	(AT)11	27795925	27795946
SXAU8279/2196	chr1	(AT)11	27945870	27945891
SXAU8279/2304	chr1	(AT)11	29327402	29327423
SXAU8279/2361	chr1	(AT)11	29936611	29936632
SXAU8279/2423	chr1	(AT)11	30611818	30611839
SXAU8279/2642	chr1	(AT)11	33163765	33163786
SXAU8279/2832	chr1	(AT)11	35331685	35331706
SXAU8279/2846	chr1	(AT)11	35598808	35598829
SXAU8279/2988	chr1	(AT)11	37121177	37121198
SXAU8279/3015	chr1	(AT)11	37279706	37279727
SXAU8279/3052	chr1	(AT)11	37739644	37739665
SXAU8279/3067	chr1	(AT)11	37932896	37932917
SXAU8279/3093	chr1	(AT)11	38213706	38213727
SXAU8279/3151	chr1	(AT)11	38960186	38960207
SXAU8279/3174	chr1	(AT)11	39205404	39205425
SXAU8279/3291	chr1	(AT)11	40506545	40506566
SXAU8279/3324	chr1	(AT)11	40929714	40929735
SXAU8279/3349	chr1	(AT)11	41154510	41154531
SXAU8279/3350	chr1	(AT)11	41156306	41156327
SXAU8279/3581	chr1	(AT)11	43724823	43724844
SXAU8279/3652	chr1	(AT)11	44526957	44526978
SXAU8279/3692	chr1	(AT)11	45036364	45036385
SXAU8279/3709	chr1	(AT)11	45254783	45254804
SXAU8279/3723	chr1	(AT)11	45437460	45437481
SXAU8279/3726	chr1	(AT)11	45456868	45456889
SXAU8279/3828	chr1	(AT)11	46613345	46613366
SXAU8279/3849	chr1	(AT)11	46843742	46843763
SXAU8279/3865	chr1	(AT)11	47117232	47117253
SXAU8279/3915	chr1	(AT)11	47735855	47735876
SXAU8279/3942	chr1	(AT)11	48002855	48002876
SXAU8279/4102	chr1	(AT)11	50101001	50101022
SXAU8279/4259	chr1	(AT)11	51866645	51866666
SXAU8279/4313	chr1	(AT)11	52482666	52482687
SXAU8279/4497	chr1	(AT)11	54429577	54429598
SXAU8279/4608	chr1	(AT)11	55647808	55647829
SXAU8279/4614	chr1	(AT)11	55688300	55688321
SXAU8279/4761	chr1	(AT)11	57331978	57331999
SXAU8279/4768	chr1	(AT)11	57425760	57425781
SXAU8279/4783	chr1	(AT)11	57530037	57530058
SXAU8279/4818	chr1	(AT)11	57948664	57948685
SXAU8279/4942	chr1	(AT)11	59247417	59247438
SXAU8279/4951	chr1	(AT)11	59324620	59324641
SXAU8279/5048	chr1	(AT)11	60323765	60323786
SXAU8279/5107	chr1	(AT)11	60905426	60905447
SXAU8279/5182	chr1	(AT)11	61786233	61786254
SXAU8279/5195	chr1	(AT)11	61886176	61886197
SXAU8279/5269	chr1	(AT)11	62959394	62959415
SXAU8279/5280	chr1	(AT)11	63122709	63122730
SXAU8279/5340	chr1	(AT)11	63818626	63818647
SXAU8279/5369	chr1	(AT)11	64283296	64283317
SXAU8279/5485	chr1	(AT)11	65752385	65752406
SXAU8279/5570	chr1	(AT)11	67477492	67477513
SXAU8279/20	chr1	(AT)12	289057	289080
SXAU8279/28	chr1	(AT)12	379694	379717
SXAU8279/96	chr1	(AT)12	1601467	1601490
SXAU8279/105	chr1	(AT)12	1699458	1699481
SXAU8279/139	chr1	(AT)12	2170763	2170786
SXAU8279/226	chr1	(AT)12	3387324	3387347
SXAU8279/231	chr1	(AT)12	3446760	3446783
SXAU8279/281	chr1	(AT)12	4247576	4247599
SXAU8279/349	chr1	(AT)12	5471402	5471425
SXAU8279/507	chr1	(AT)12	7738092	7738115
SXAU8279/512	chr1	(AT)12	7793559	7793582
SXAU8279/573	chr1	(AT)12	8567792	8567815
SXAU8279/834	chr1	(AT)12	11491859	11491882
SXAU8279/836	chr1	(AT)12	11533950	11533973
SXAU8279/880	chr1	(AT)12	12178232	12178255
SXAU8279/998	chr1	(AT)12	13841982	13842005
SXAU8279/1075	chr1	(AT)12	15026024	15026047
SXAU8279/1138	chr1	(AT)12	15804438	15804461
SXAU8279/1206	chr1	(AT)12	16711061	16711084
SXAU8279/1243	chr1	(AT)12	17255380	17255403
SXAU8279/1265	chr1	(AT)12	17468423	17468446
SXAU8279/1289	chr1	(AT)12	17813661	17813684
SXAU8279/1378	chr1	(AT)12	18776269	18776292
SXAU8279/1448	chr1	(AT)12	19497139	19497162
SXAU8279/1449	chr1	(AT)12	19515822	19515845
SXAU8279/1450	chr1	(AT)12	19516546	19516569
SXAU8279/1558	chr1	(AT)12	20692024	20692047
SXAU8279/1566	chr1	(AT)12	20776044	20776067
SXAU8279/1615	chr1	(AT)12	21557350	21557373
SXAU8279/1672	chr1	(AT)12	22219034	22219057
SXAU8279/1740	chr1	(AT)12	22798931	22798954
SXAU8279/1806	chr1	(AT)12	23454485	23454508
SXAU8279/1850	chr1	(AT)12	23838964	23838987
SXAU8279/1965	chr1	(AT)12	25400562	25400585
SXAU8279/2223	chr1	(AT)12	28313186	28313209
SXAU8279/2280	chr1	(AT)12	29077947	29077970
SXAU8279/2287	chr1	(AT)12	29168492	29168515
SXAU8279/2350	chr1	(AT)12	29830707	29830730
SXAU8279/2388	chr1	(AT)12	30264901	30264924
SXAU8279/2612	chr1	(AT)12	32734775	32734798
SXAU8279/2817	chr1	(AT)12	35265920	35265943
SXAU8279/2910	chr1	(AT)12	36142775	36142798
SXAU8279/2928	chr1	(AT)12	36330797	36330820
SXAU8279/2931	chr1	(AT)12	36366841	36366864
SXAU8279/3064	chr1	(AT)12	37911786	37911809
SXAU8279/3223	chr1	(AT)12	39703525	39703548
SXAU8279/3254	chr1	(AT)12	39950085	39950108
SXAU8279/3293	chr1	(AT)12	40529854	40529877
SXAU8279/3294	chr1	(AT)12	40567406	40567429
SXAU8279/3357	chr1	(AT)12	41217349	41217372
SXAU8279/3583	chr1	(AT)12	43729990	43730013
SXAU8279/3773	chr1	(AT)12	45876122	45876145
SXAU8279/3825	chr1	(AT)12	46569048	46569071
SXAU8279/3863	chr1	(AT)12	47073989	47074012
SXAU8279/3988	chr1	(AT)12	48615675	48615698
SXAU8279/4079	chr1	(AT)12	49830857	49830880
SXAU8279/4113	chr1	(AT)12	50335637	50335660
SXAU8279/4196	chr1	(AT)12	51304831	51304854
SXAU8279/4221	chr1	(AT)12	51569249	51569272
SXAU8279/4268	chr1	(AT)12	51954512	51954535
SXAU8279/4334	chr1	(AT)12	52659003	52659026
SXAU8279/4481	chr1	(AT)12	54176245	54176268
SXAU8279/4498	chr1	(AT)12	54435343	54435366
SXAU8279/4606	chr1	(AT)12	55642976	55642999
SXAU8279/4657	chr1	(AT)12	56210357	56210380
SXAU8279/4685	chr1	(AT)12	56390560	56390583
SXAU8279/4782	chr1	(AT)12	57528688	57528711
SXAU8279/4797	chr1	(AT)12	57767613	57767636
SXAU8279/5004	chr1	(AT)12	59813259	59813282
SXAU8279/5028	chr1	(AT)12	60025411	60025434
SXAU8279/5060	chr1	(AT)12	60401882	60401905
SXAU8279/5169	chr1	(AT)12	61645456	61645479
SXAU8279/5248	chr1	(AT)12	62674585	62674608
SXAU8279/5445	chr1	(AT)12	65205063	65205086
SXAU8279/5522	chr1	(AT)12	66195172	66195195
SXAU8279/5528	chr1	(AT)12	66233955	66233978
SXAU8279/43	chr1	(AT)13	476034	476059
SXAU8279/378	chr1	(AT)13	5746448	5746473
SXAU8279/423	chr1	(AT)13	6568199	6568224
SXAU8279/506	chr1	(AT)13	7728306	7728331
SXAU8279/580	chr1	(AT)13	8654554	8654579
SXAU8279/593	chr1	(AT)13	8794841	8794866
SXAU8279/748	chr1	(AT)13	10558185	10558210
SXAU8279/775	chr1	(AT)13	10850509	10850534
SXAU8279/1008	chr1	(AT)13	13922115	13922140
SXAU8279/1072	chr1	(AT)13	14989939	14989964
SXAU8279/1171	chr1	(AT)13	16332185	16332210
SXAU8279/1254	chr1	(AT)13	17393832	17393857
SXAU8279/1465	chr1	(AT)13	19681098	19681123
SXAU8279/1509	chr1	(AT)13	20173352	20173377
SXAU8279/1575	chr1	(AT)13	20858880	20858905
SXAU8279/1680	chr1	(AT)13	22328839	22328864
SXAU8279/1836	chr1	(AT)13	23729931	23729956
SXAU8279/1895	chr1	(AT)13	24624324	24624349
SXAU8279/1961	chr1	(AT)13	25329026	25329051
SXAU8279/1991	chr1	(AT)13	25683703	25683728
SXAU8279/2127	chr1	(AT)13	27065343	27065368
SXAU8279/2235	chr1	(AT)13	28543973	28543998
SXAU8279/2398	chr1	(AT)13	30418103	30418128
SXAU8279/2570	chr1	(AT)13	32312829	32312854
SXAU8279/2591	chr1	(AT)13	32508152	32508177
SXAU8279/2736	chr1	(AT)13	34453003	34453028
SXAU8279/2751	chr1	(AT)13	34685223	34685248
SXAU8279/3073	chr1	(AT)13	38015620	38015645
SXAU8279/3128	chr1	(AT)13	38621829	38621854
SXAU8279/3227	chr1	(AT)13	39741255	39741280
SXAU8279/3242	chr1	(AT)13	39901957	39901982
SXAU8279/3252	chr1	(AT)13	39938057	39938082
SXAU8279/3412	chr1	(AT)13	41829901	41829926
SXAU8279/3458	chr1	(AT)13	42262680	42262705
SXAU8279/3461	chr1	(AT)13	42296562	42296587
SXAU8279/3645	chr1	(AT)13	44394025	44394050
SXAU8279/3698	chr1	(AT)13	45109182	45109207
SXAU8279/3701	chr1	(AT)13	45201723	45201748
SXAU8279/3704	chr1	(AT)13	45217347	45217372
SXAU8279/3766	chr1	(AT)13	45854958	45854983
SXAU8279/3806	chr1	(AT)13	46278641	46278666
SXAU8279/3924	chr1	(AT)13	47855241	47855266
SXAU8279/4128	chr1	(AT)13	50505286	50505311
SXAU8279/4434	chr1	(AT)13	53700982	53701007
SXAU8279/4613	chr1	(AT)13	55680724	55680749
SXAU8279/4635	chr1	(AT)13	55937399	55937424
SXAU8279/4649	chr1	(AT)13	56094661	56094686
SXAU8279/4695	chr1	(AT)13	56564076	56564101
SXAU8279/4743	chr1	(AT)13	57104534	57104559
SXAU8279/4820	chr1	(AT)13	57983251	57983276
SXAU8279/4875	chr1	(AT)13	58707922	58707947
SXAU8279/4895	chr1	(AT)13	58849988	58850013
SXAU8279/5090	chr1	(AT)13	60734173	60734198
SXAU8279/5526	chr1	(AT)13	66208838	66208863
SXAU8279/5571	chr1	(AT)13	67477841	67477866
SXAU8279/5	chr1	(AT)14	92250	92277
SXAU8279/42	chr1	(AT)14	460168	460195
SXAU8279/97	chr1	(AT)14	1603336	1603363
SXAU8279/117	chr1	(AT)14	1891218	1891245
SXAU8279/187	chr1	(AT)14	2969142	2969169
SXAU8279/564	chr1	(AT)14	8462644	8462671
SXAU8279/650	chr1	(AT)14	9415868	9415895
SXAU8279/793	chr1	(AT)14	11047929	11047956
SXAU8279/969	chr1	(AT)14	13307729	13307756
SXAU8279/1164	chr1	(AT)14	16234439	16234466
SXAU8279/1222	chr1	(AT)14	16940711	16940738
SXAU8279/1506	chr1	(AT)14	20162172	20162199
SXAU8279/1564	chr1	(AT)14	20728417	20728444
SXAU8279/1613	chr1	(AT)14	21535180	21535207
SXAU8279/1635	chr1	(AT)14	21791815	21791842
SXAU8279/1819	chr1	(AT)14	23548866	23548893
SXAU8279/2130	chr1	(AT)14	27083415	27083442
SXAU8279/2169	chr1	(AT)14	27699335	27699362
SXAU8279/2288	chr1	(AT)14	29168878	29168905
SXAU8279/2327	chr1	(AT)14	29561308	29561335
SXAU8279/2330	chr1	(AT)14	29582121	29582148
SXAU8279/2366	chr1	(AT)14	29971513	29971540
SXAU8279/2410	chr1	(AT)14	30523063	30523090
SXAU8279/2449	chr1	(AT)14	30915214	30915241
SXAU8279/2469	chr1	(AT)14	31214468	31214495
SXAU8279/2496	chr1	(AT)14	31370995	31371022
SXAU8279/2528	chr1	(AT)14	31773779	31773806
SXAU8279/2598	chr1	(AT)14	32561467	32561494
SXAU8279/2599	chr1	(AT)14	32561797	32561824
SXAU8279/2711	chr1	(AT)14	34131774	34131801
SXAU8279/2830	chr1	(AT)14	35329627	35329654
SXAU8279/2845	chr1	(AT)14	35596552	35596579
SXAU8279/2885	chr1	(AT)14	35935332	35935359
SXAU8279/2990	chr1	(AT)14	37139208	37139235
SXAU8279/3004	chr1	(AT)14	37222367	37222394
SXAU8279/3321	chr1	(AT)14	40911540	40911567
SXAU8279/3339	chr1	(AT)14	41087683	41087710
SXAU8279/3684	chr1	(AT)14	44974753	44974780
SXAU8279/3745	chr1	(AT)14	45613047	45613074
SXAU8279/3929	chr1	(AT)14	47886307	47886334
SXAU8279/4125	chr1	(AT)14	50483450	50483477
SXAU8279/4326	chr1	(AT)14	52625146	52625173
SXAU8279/4495	chr1	(AT)14	54411452	54411479
SXAU8279/4814	chr1	(AT)14	57915254	57915281
SXAU8279/4957	chr1	(AT)14	59380763	59380790
SXAU8279/5027	chr1	(AT)14	60013102	60013129
SXAU8279/5140	chr1	(AT)14	61350889	61350916
SXAU8279/5190	chr1	(AT)14	61853166	61853193
SXAU8279/5422	chr1	(AT)14	64986850	64986877
SXAU8279/5439	chr1	(AT)14	65144810	65144837
SXAU8279/5534	chr1	(AT)14	66259099	66259126
SXAU8279/30	chr1	(AT)15	381331	381360
SXAU8279/252	chr1	(AT)15	3756323	3756352
SXAU8279/272	chr1	(AT)15	4098572	4098601
SXAU8279/370	chr1	(AT)15	5706011	5706040
SXAU8279/543	chr1	(AT)15	8244322	8244351
SXAU8279/592	chr1	(AT)15	8793229	8793258
SXAU8279/637	chr1	(AT)15	9296302	9296331
SXAU8279/1084	chr1	(AT)15	15116853	15116882
SXAU8279/1228	chr1	(AT)15	17002724	17002753
SXAU8279/1290	chr1	(AT)15	17839774	17839803
SXAU8279/1351	chr1	(AT)15	18479600	18479629
SXAU8279/1555	chr1	(AT)15	20677656	20677685
SXAU8279/1592	chr1	(AT)15	21149768	21149797
SXAU8279/1705	chr1	(AT)15	22460324	22460353
SXAU8279/1859	chr1	(AT)15	23932242	23932271
SXAU8279/1903	chr1	(AT)15	24683630	24683659
SXAU8279/1955	chr1	(AT)15	25266404	25266433
SXAU8279/2000	chr1	(AT)15	25775310	25775339
SXAU8279/2071	chr1	(AT)15	26444419	26444448
SXAU8279/2326	chr1	(AT)15	29555303	29555332
SXAU8279/2568	chr1	(AT)15	32284098	32284127
SXAU8279/2580	chr1	(AT)15	32406445	32406474
SXAU8279/2588	chr1	(AT)15	32494174	32494203
SXAU8279/2765	chr1	(AT)15	34863039	34863068
SXAU8279/2881	chr1	(AT)15	35930312	35930341
SXAU8279/2974	chr1	(AT)15	36861720	36861749
SXAU8279/3038	chr1	(AT)15	37548371	37548400
SXAU8279/3168	chr1	(AT)15	39139355	39139384
SXAU8279/3562	chr1	(AT)15	43539424	43539453
SXAU8279/3586	chr1	(AT)15	43759747	43759776
SXAU8279/3664	chr1	(AT)15	44713392	44713421
SXAU8279/3674	chr1	(AT)15	44822152	44822181
SXAU8279/3728	chr1	(AT)15	45483055	45483084
SXAU8279/4061	chr1	(AT)15	49596394	49596423
SXAU8279/4271	chr1	(AT)15	52010958	52010987
SXAU8279/4301	chr1	(AT)15	52353642	52353671
SXAU8279/4407	chr1	(AT)15	53404906	53404935
SXAU8279/4520	chr1	(AT)15	54621765	54621794
SXAU8279/4546	chr1	(AT)15	54971524	54971553
SXAU8279/4759	chr1	(AT)15	57281140	57281169
SXAU8279/4852	chr1	(AT)15	58513524	58513553
SXAU8279/4977	chr1	(AT)15	59643029	59643058
SXAU8279/5103	chr1	(AT)15	60869862	60869891
SXAU8279/5139	chr1	(AT)15	61344834	61344863
SXAU8279/5192	chr1	(AT)15	61864744	61864773
SXAU8279/5327	chr1	(AT)15	63608186	63608215
SXAU8279/5398	chr1	(AT)15	64683019	64683048
SXAU8279/503	chr1	(AT)16	7699979	7700010
SXAU8279/508	chr1	(AT)16	7772344	7772375
SXAU8279/595	chr1	(AT)16	8817918	8817949
SXAU8279/742	chr1	(AT)16	10516159	10516190
SXAU8279/1015	chr1	(AT)16	14019318	14019349
SXAU8279/1046	chr1	(AT)16	14423020	14423051
SXAU8279/1146	chr1	(AT)16	15953339	15953370
SXAU8279/1266	chr1	(AT)16	17513970	17514001
SXAU8279/1385	chr1	(AT)16	18799597	18799628
SXAU8279/1539	chr1	(AT)16	20478620	20478651
SXAU8279/1616	chr1	(AT)16	21580774	21580805
SXAU8279/1758	chr1	(AT)16	22989962	22989993
SXAU8279/1988	chr1	(AT)16	25676252	25676283
SXAU8279/2159	chr1	(AT)16	27421656	27421687
SXAU8279/2162	chr1	(AT)16	27462714	27462745
SXAU8279/2369	chr1	(AT)16	29984784	29984815
SXAU8279/2395	chr1	(AT)16	30379987	30380018
SXAU8279/2475	chr1	(AT)16	31262393	31262424
SXAU8279/2506	chr1	(AT)16	31470197	31470228
SXAU8279/2571	chr1	(AT)16	32314747	32314778
SXAU8279/2971	chr1	(AT)16	36852246	36852277
SXAU8279/3032	chr1	(AT)16	37480156	37480187
SXAU8279/3036	chr1	(AT)16	37534790	37534821
SXAU8279/3046	chr1	(AT)16	37669531	37669562
SXAU8279/3276	chr1	(AT)16	40254981	40255012
SXAU8279/3423	chr1	(AT)16	41910196	41910227
SXAU8279/3775	chr1	(AT)16	45932400	45932431
SXAU8279/4001	chr1	(AT)16	48714389	48714420
SXAU8279/4327	chr1	(AT)16	52631715	52631746
SXAU8279/4833	chr1	(AT)16	58171962	58171993
SXAU8279/4857	chr1	(AT)16	58558352	58558383
SXAU8279/4970	chr1	(AT)16	59559560	59559591
SXAU8279/4982	chr1	(AT)16	59669058	59669089
SXAU8279/5138	chr1	(AT)16	61330444	61330475
SXAU8279/5165	chr1	(AT)16	61576004	61576035
SXAU8279/5170	chr1	(AT)16	61645622	61645653
SXAU8279/5206	chr1	(AT)16	62167623	62167654
SXAU8279/5212	chr1	(AT)16	62272985	62273016
SXAU8279/5432	chr1	(AT)16	65092415	65092446
SXAU8279/251	chr1	(AT)17	3751044	3751077
SXAU8279/264	chr1	(AT)17	3935132	3935165
SXAU8279/298	chr1	(AT)17	4432634	4432667
SXAU8279/308	chr1	(AT)17	4622656	4622689
SXAU8279/382	chr1	(AT)17	5769441	5769474
SXAU8279/398	chr1	(AT)17	6109780	6109813
SXAU8279/767	chr1	(AT)17	10790720	10790753
SXAU8279/866	chr1	(AT)17	12000756	12000789
SXAU8279/887	chr1	(AT)17	12354968	12355001
SXAU8279/961	chr1	(AT)17	13232721	13232754
SXAU8279/1047	chr1	(AT)17	14428392	14428425
SXAU8279/1250	chr1	(AT)17	17321149	17321182
SXAU8279/1403	chr1	(AT)17	19014131	19014164
SXAU8279/1446	chr1	(AT)17	19478713	19478746
SXAU8279/1472	chr1	(AT)17	19747337	19747370
SXAU8279/1485	chr1	(AT)17	19860791	19860824
SXAU8279/2171	chr1	(AT)17	27719212	27719245
SXAU8279/2206	chr1	(AT)17	28040992	28041025
SXAU8279/2297	chr1	(AT)17	29263603	29263636
SXAU8279/2563	chr1	(AT)17	32204691	32204724
SXAU8279/2601	chr1	(AT)17	32569712	32569745
SXAU8279/2968	chr1	(AT)17	36828134	36828167
SXAU8279/2977	chr1	(AT)17	36880993	36881026
SXAU8279/3055	chr1	(AT)17	37763011	37763044
SXAU8279/3126	chr1	(AT)17	38620259	38620292
SXAU8279/3398	chr1	(AT)17	41696079	41696112
SXAU8279/3646	chr1	(AT)17	44396193	44396226
SXAU8279/3671	chr1	(AT)17	44774397	44774430
SXAU8279/3831	chr1	(AT)17	46632508	46632541
SXAU8279/4097	chr1	(AT)17	50046772	50046805
SXAU8279/4648	chr1	(AT)17	56083779	56083812
SXAU8279/4707	chr1	(AT)17	56735437	56735470
SXAU8279/4894	chr1	(AT)17	58827108	58827141
SXAU8279/5119	chr1	(AT)17	61009253	61009286
SXAU8279/5143	chr1	(AT)17	61382858	61382891
SXAU8279/5150	chr1	(AT)17	61496158	61496191
SXAU8279/177	chr1	(AT)18	2790595	2790630
SXAU8279/200	chr1	(AT)18	3055978	3056013
SXAU8279/261	chr1	(AT)18	3848472	3848507
SXAU8279/367	chr1	(AT)18	5689969	5690004
SXAU8279/404	chr1	(AT)18	6201231	6201266
SXAU8279/674	chr1	(AT)18	9678548	9678583
SXAU8279/726	chr1	(AT)18	10244595	10244630
SXAU8279/737	chr1	(AT)18	10385764	10385799
SXAU8279/809	chr1	(AT)18	11238254	11238289
SXAU8279/811	chr1	(AT)18	11253778	11253813
SXAU8279/1007	chr1	(AT)18	13888309	13888344
SXAU8279/1040	chr1	(AT)18	14395664	14395699
SXAU8279/1259	chr1	(AT)18	17448916	17448951
SXAU8279/1395	chr1	(AT)18	18936553	18936588
SXAU8279/1547	chr1	(AT)18	20552504	20552539
SXAU8279/1670	chr1	(AT)18	22201006	22201041
SXAU8279/1786	chr1	(AT)18	23284707	23284742
SXAU8279/1913	chr1	(AT)18	24786443	24786478
SXAU8279/1964	chr1	(AT)18	25385590	25385625
SXAU8279/2041	chr1	(AT)18	26109112	26109147
SXAU8279/2101	chr1	(AT)18	26794282	26794317
SXAU8279/2322	chr1	(AT)18	29504345	29504380
SXAU8279/2379	chr1	(AT)18	30125965	30126000
SXAU8279/2454	chr1	(AT)18	30988533	30988568
SXAU8279/2463	chr1	(AT)18	31158561	31158596
SXAU8279/2502	chr1	(AT)18	31426639	31426674
SXAU8279/2608	chr1	(AT)18	32653348	32653383
SXAU8279/2628	chr1	(AT)18	32976907	32976942
SXAU8279/2673	chr1	(AT)18	33551635	33551670
SXAU8279/2899	chr1	(AT)18	36084176	36084211
SXAU8279/2941	chr1	(AT)18	36467020	36467055
SXAU8279/3302	chr1	(AT)18	40645278	40645313
SXAU8279/3396	chr1	(AT)18	41687278	41687313
SXAU8279/3599	chr1	(AT)18	43922327	43922362
SXAU8279/3639	chr1	(AT)18	44287953	44287988
SXAU8279/3809	chr1	(AT)18	46349985	46350020
SXAU8279/4096	chr1	(AT)18	50046394	50046429
SXAU8279/4308	chr1	(AT)18	52428626	52428661
SXAU8279/4328	chr1	(AT)18	52632064	52632099
SXAU8279/4519	chr1	(AT)18	54617054	54617089
SXAU8279/4620	chr1	(AT)18	55803908	55803943
SXAU8279/4631	chr1	(AT)18	55910874	55910909
SXAU8279/4994	chr1	(AT)18	59747654	59747689
SXAU8279/5018	chr1	(AT)18	59914226	59914261
SXAU8279/5097	chr1	(AT)18	60820517	60820552
SXAU8279/5586	chr1	(AT)18	67703656	67703691
SXAU8279/48	chr1	(AT)19	934793	934830
SXAU8279/132	chr1	(AT)19	2051274	2051311
SXAU8279/496	chr1	(AT)19	7653320	7653357
SXAU8279/528	chr1	(AT)19	7977194	7977231
SXAU8279/559	chr1	(AT)19	8422461	8422498
SXAU8279/670	chr1	(AT)19	9658588	9658625
SXAU8279/762	chr1	(AT)19	10694265	10694302
SXAU8279/975	chr1	(AT)19	13382514	13382551
SXAU8279/1080	chr1	(AT)19	15051408	15051445
SXAU8279/1100	chr1	(AT)19	15273813	15273850
SXAU8279/1261	chr1	(AT)19	17453534	17453571
SXAU8279/1623	chr1	(AT)19	21655135	21655172
SXAU8279/2188	chr1	(AT)19	27869738	27869775
SXAU8279/2337	chr1	(AT)19	29752608	29752645
SXAU8279/2482	chr1	(AT)19	31285665	31285702
SXAU8279/2653	chr1	(AT)19	33336825	33336862
SXAU8279/2660	chr1	(AT)19	33402701	33402738
SXAU8279/3177	chr1	(AT)19	39213805	39213842
SXAU8279/3310	chr1	(AT)19	40738080	40738117
SXAU8279/3422	chr1	(AT)19	41891845	41891882
SXAU8279/3616	chr1	(AT)19	44073212	44073249
SXAU8279/3648	chr1	(AT)19	44436992	44437029
SXAU8279/3708	chr1	(AT)19	45247286	45247323
SXAU8279/3829	chr1	(AT)19	46614980	46615017
SXAU8279/3830	chr1	(AT)19	46622266	46622303
SXAU8279/3862	chr1	(AT)19	46984220	46984257
SXAU8279/4051	chr1	(AT)19	49528503	49528540
SXAU8279/4405	chr1	(AT)19	53401233	53401270
SXAU8279/4533	chr1	(AT)19	54855508	54855545
SXAU8279/4855	chr1	(AT)19	58525219	58525256
SXAU8279/5132	chr1	(AT)19	61212526	61212563
SXAU8279/5135	chr1	(AT)19	61290733	61290770
SXAU8279/5225	chr1	(AT)19	62400673	62400710
SXAU8279/5238	chr1	(AT)19	62534154	62534191
SXAU8279/583	chr1	(AT)20	8688828	8688867
SXAU8279/757	chr1	(AT)20	10652233	10652272
SXAU8279/1070	chr1	(AT)20	14952975	14953014
SXAU8279/1127	chr1	(AT)20	15643663	15643702
SXAU8279/1181	chr1	(AT)20	16442920	16442959
SXAU8279/1307	chr1	(AT)20	18041615	18041654
SXAU8279/1341	chr1	(AT)20	18338541	18338580
SXAU8279/1396	chr1	(AT)20	18951765	18951804
SXAU8279/1405	chr1	(AT)20	19046016	19046055
SXAU8279/1476	chr1	(AT)20	19791147	19791186
SXAU8279/1846	chr1	(AT)20	23821308	23821347
SXAU8279/1942	chr1	(AT)20	25095765	25095804
SXAU8279/1968	chr1	(AT)20	25419027	25419066
SXAU8279/2149	chr1	(AT)20	27316665	27316704
SXAU8279/2214	chr1	(AT)20	28178119	28178158
SXAU8279/2438	chr1	(AT)20	30803616	30803655
SXAU8279/2462	chr1	(AT)20	31155352	31155391
SXAU8279/2516	chr1	(AT)20	31605123	31605162
SXAU8279/2576	chr1	(AT)20	32367146	32367185
SXAU8279/2618	chr1	(AT)20	32779299	32779338
SXAU8279/2659	chr1	(AT)20	33384716	33384755
SXAU8279/2697	chr1	(AT)20	33885072	33885111
SXAU8279/2827	chr1	(AT)20	35322341	35322380
SXAU8279/3107	chr1	(AT)20	38400951	38400990
SXAU8279/3286	chr1	(AT)20	40386137	40386176
SXAU8279/3343	chr1	(AT)20	41109892	41109931
SXAU8279/3389	chr1	(AT)20	41484573	41484612
SXAU8279/3471	chr1	(AT)20	42404467	42404506
SXAU8279/3480	chr1	(AT)20	42533833	42533872
SXAU8279/3509	chr1	(AT)20	42885122	42885161
SXAU8279/3542	chr1	(AT)20	43254277	43254316
SXAU8279/3748	chr1	(AT)20	45645268	45645307
SXAU8279/3752	chr1	(AT)20	45748796	45748835
SXAU8279/3836	chr1	(AT)20	46697274	46697313
SXAU8279/3855	chr1	(AT)20	46921917	46921956
SXAU8279/3984	chr1	(AT)20	48572930	48572969
SXAU8279/4046	chr1	(AT)20	49461836	49461875
SXAU8279/4065	chr1	(AT)20	49637742	49637781
SXAU8279/4424	chr1	(AT)20	53587345	53587384
SXAU8279/4596	chr1	(AT)20	55583302	55583341
SXAU8279/4662	chr1	(AT)20	56217025	56217064
SXAU8279/4786	chr1	(AT)20	57563080	57563119
SXAU8279/5036	chr1	(AT)20	60138011	60138050
SXAU8279/5079	chr1	(AT)20	60615355	60615394
SXAU8279/5157	chr1	(AT)20	61528522	61528561
SXAU8279/5229	chr1	(AT)20	62465116	62465155
SXAU8279/5434	chr1	(AT)20	65098432	65098471
SXAU8279/233	chr1	(AT)21	3517602	3517643
SXAU8279/305	chr1	(AT)21	4585515	4585556
SXAU8279/514	chr1	(AT)21	7817880	7817921
SXAU8279/672	chr1	(AT)21	9672113	9672154
SXAU8279/701	chr1	(AT)21	10025407	10025448
SXAU8279/801	chr1	(AT)21	11135099	11135140
SXAU8279/1133	chr1	(AT)21	15732240	15732281
SXAU8279/1315	chr1	(AT)21	18128907	18128948
SXAU8279/1359	chr1	(AT)21	18541536	18541577
SXAU8279/1386	chr1	(AT)21	18802866	18802907
SXAU8279/1618	chr1	(AT)21	21588140	21588181
SXAU8279/1789	chr1	(AT)21	23301243	23301284
SXAU8279/1956	chr1	(AT)21	25290960	25291001
SXAU8279/2013	chr1	(AT)21	25878954	25878995
SXAU8279/2394	chr1	(AT)21	30378097	30378138
SXAU8279/2421	chr1	(AT)21	30580391	30580432
SXAU8279/2678	chr1	(AT)21	33664698	33664739
SXAU8279/3241	chr1	(AT)21	39901718	39901759
SXAU8279/3394	chr1	(AT)21	41679914	41679955
SXAU8279/3731	chr1	(AT)21	45500596	45500637
SXAU8279/3739	chr1	(AT)21	45585553	45585594
SXAU8279/3977	chr1	(AT)21	48502164	48502205
SXAU8279/4320	chr1	(AT)21	52557457	52557498
SXAU8279/4384	chr1	(AT)21	53112739	53112780
SXAU8279/4506	chr1	(AT)21	54489233	54489274
SXAU8279/4537	chr1	(AT)21	54894137	54894178
SXAU8279/4590	chr1	(AT)21	55534925	55534966
SXAU8279/4615	chr1	(AT)21	55695762	55695803
SXAU8279/4732	chr1	(AT)21	56924111	56924152
SXAU8279/4804	chr1	(AT)21	57796835	57796876
SXAU8279/5062	chr1	(AT)21	60431920	60431961
SXAU8279/5402	chr1	(AT)21	64742263	64742304
SXAU8279/5443	chr1	(AT)21	65195185	65195226
SXAU8279/146	chr1	(AT)22	2261559	2261602
SXAU8279/372	chr1	(AT)22	5709958	5710001
SXAU8279/438	chr1	(AT)22	6826972	6827015
SXAU8279/535	chr1	(AT)22	8110772	8110815
SXAU8279/614	chr1	(AT)22	9047248	9047291
SXAU8279/621	chr1	(AT)22	9152817	9152860
SXAU8279/692	chr1	(AT)22	9920018	9920061
SXAU8279/781	chr1	(AT)22	10913814	10913857
SXAU8279/845	chr1	(AT)22	11725476	11725519
SXAU8279/1013	chr1	(AT)22	13946184	13946227
SXAU8279/1017	chr1	(AT)22	14058441	14058484
SXAU8279/1088	chr1	(AT)22	15181704	15181747
SXAU8279/1482	chr1	(AT)22	19825202	19825245
SXAU8279/1528	chr1	(AT)22	20409825	20409868
SXAU8279/1674	chr1	(AT)22	22260758	22260801
SXAU8279/1734	chr1	(AT)22	22757019	22757062
SXAU8279/1781	chr1	(AT)22	23270153	23270196
SXAU8279/1797	chr1	(AT)22	23378114	23378157
SXAU8279/1832	chr1	(AT)22	23685446	23685489
SXAU8279/1963	chr1	(AT)22	25371438	25371481
SXAU8279/2009	chr1	(AT)22	25848672	25848715
SXAU8279/2205	chr1	(AT)22	28033101	28033144
SXAU8279/2371	chr1	(AT)22	30046188	30046231
SXAU8279/2373	chr1	(AT)22	30085915	30085958
SXAU8279/2625	chr1	(AT)22	32899964	32900007
SXAU8279/2631	chr1	(AT)22	33028367	33028410
SXAU8279/2907	chr1	(AT)22	36130595	36130638
SXAU8279/2921	chr1	(AT)22	36220951	36220994
SXAU8279/3011	chr1	(AT)22	37270436	37270479
SXAU8279/3190	chr1	(AT)22	39400930	39400973
SXAU8279/3199	chr1	(AT)22	39480225	39480268
SXAU8279/3206	chr1	(AT)22	39559284	39559327
SXAU8279/3208	chr1	(AT)22	39568463	39568506
SXAU8279/3405	chr1	(AT)22	41751334	41751377
SXAU8279/3411	chr1	(AT)22	41822752	41822795
SXAU8279/3618	chr1	(AT)22	44081413	44081456
SXAU8279/3838	chr1	(AT)22	46704141	46704184
SXAU8279/3891	chr1	(AT)22	47499678	47499721
SXAU8279/4060	chr1	(AT)22	49593139	49593182
SXAU8279/4219	chr1	(AT)22	51552723	51552766
SXAU8279/4257	chr1	(AT)22	51839329	51839372
SXAU8279/4355	chr1	(AT)22	52894304	52894347
SXAU8279/4440	chr1	(AT)22	53849829	53849872
SXAU8279/4582	chr1	(AT)22	55360162	55360205
SXAU8279/5342	chr1	(AT)22	63860390	63860433
SXAU8279/5430	chr1	(AT)22	65084720	65084763
SXAU8279/5500	chr1	(AT)22	65894720	65894763
SXAU8279/18	chr1	(AT)23	235933	235978
SXAU8279/341	chr1	(AT)23	5380606	5380651
SXAU8279/430	chr1	(AT)23	6650560	6650605
SXAU8279/540	chr1	(AT)23	8162482	8162527
SXAU8279/587	chr1	(AT)23	8754864	8754909
SXAU8279/611	chr1	(AT)23	8982324	8982369
SXAU8279/789	chr1	(AT)23	11005136	11005181
SXAU8279/860	chr1	(AT)23	11920658	11920703
SXAU8279/1237	chr1	(AT)23	17096321	17096366
SXAU8279/1339	chr1	(AT)23	18331447	18331492
SXAU8279/1424	chr1	(AT)23	19282812	19282857
SXAU8279/1473	chr1	(AT)23	19747694	19747739
SXAU8279/1625	chr1	(AT)23	21656589	21656634
SXAU8279/1684	chr1	(AT)23	22350653	22350698
SXAU8279/1866	chr1	(AT)23	24083151	24083196
SXAU8279/1887	chr1	(AT)23	24432783	24432828
SXAU8279/1953	chr1	(AT)23	25238851	25238896
SXAU8279/2005	chr1	(AT)23	25833044	25833089
SXAU8279/2187	chr1	(AT)23	27857914	27857959
SXAU8279/2318	chr1	(AT)23	29486844	29486889
SXAU8279/2356	chr1	(AT)23	29900845	29900890
SXAU8279/2487	chr1	(AT)23	31321281	31321326
SXAU8279/2540	chr1	(AT)23	31915073	31915118
SXAU8279/2549	chr1	(AT)23	31977725	31977770
SXAU8279/2756	chr1	(AT)23	34746028	34746073
SXAU8279/2795	chr1	(AT)23	35075169	35075214
SXAU8279/2943	chr1	(AT)23	36479793	36479838
SXAU8279/3364	chr1	(AT)23	41253104	41253149
SXAU8279/3387	chr1	(AT)23	41479368	41479413
SXAU8279/3696	chr1	(AT)23	45097467	45097512
SXAU8279/3727	chr1	(AT)23	45465496	45465541
SXAU8279/3777	chr1	(AT)23	45950464	45950509
SXAU8279/3928	chr1	(AT)23	47883501	47883546
SXAU8279/3995	chr1	(AT)23	48653589	48653634
SXAU8279/3996	chr1	(AT)23	48659671	48659716
SXAU8279/4130	chr1	(AT)23	50524057	50524102
SXAU8279/4136	chr1	(AT)23	50616409	50616454
SXAU8279/4193	chr1	(AT)23	51274723	51274768
SXAU8279/4212	chr1	(AT)23	51489618	51489663
SXAU8279/4241	chr1	(AT)23	51720037	51720082
SXAU8279/4289	chr1	(AT)23	52164757	52164802
SXAU8279/4368	chr1	(AT)23	53009312	53009357
SXAU8279/4484	chr1	(AT)23	54211054	54211099
SXAU8279/4549	chr1	(AT)23	55037211	55037256
SXAU8279/4862	chr1	(AT)23	58601924	58601969
SXAU8279/5005	chr1	(AT)23	59815703	59815748
SXAU8279/5085	chr1	(AT)23	60711737	60711782
SXAU8279/5156	chr1	(AT)23	61527764	61527809
SXAU8279/5171	chr1	(AT)23	61651270	61651315
SXAU8279/5180	chr1	(AT)23	61775628	61775673
SXAU8279/5211	chr1	(AT)23	62266993	62267038
SXAU8279/5297	chr1	(AT)23	63379241	63379286
SXAU8279/5311	chr1	(AT)23	63482475	63482520
SXAU8279/5424	chr1	(AT)23	65013785	65013830
SXAU8279/5481	chr1	(AT)23	65682721	65682766
SXAU8279/37	chr1	(AT)24	437782	437829
SXAU8279/62	chr1	(AT)24	1202669	1202716
SXAU8279/110	chr1	(AT)24	1792176	1792223
SXAU8279/180	chr1	(AT)24	2866954	2867001
SXAU8279/356	chr1	(AT)24	5582574	5582621
SXAU8279/402	chr1	(AT)24	6194975	6195022
SXAU8279/426	chr1	(AT)24	6575357	6575404
SXAU8279/477	chr1	(AT)24	7369819	7369866
SXAU8279/552	chr1	(AT)24	8330086	8330133
SXAU8279/561	chr1	(AT)24	8442326	8442373
SXAU8279/598	chr1	(AT)24	8844585	8844632
SXAU8279/608	chr1	(AT)24	8974341	8974388
SXAU8279/741	chr1	(AT)24	10512180	10512227
SXAU8279/939	chr1	(AT)24	13010048	13010095
SXAU8279/1033	chr1	(AT)24	14254596	14254643
SXAU8279/1114	chr1	(AT)24	15482494	15482541
SXAU8279/1182	chr1	(AT)24	16443652	16443699
SXAU8279/1264	chr1	(AT)24	17464301	17464348
SXAU8279/1310	chr1	(AT)24	18073711	18073758
SXAU8279/1380	chr1	(AT)24	18782553	18782600
SXAU8279/1454	chr1	(AT)24	19562872	19562919
SXAU8279/1570	chr1	(AT)24	20816225	20816272
SXAU8279/1572	chr1	(AT)24	20820116	20820163
SXAU8279/1637	chr1	(AT)24	21821234	21821281
SXAU8279/1753	chr1	(AT)24	22932150	22932197
SXAU8279/1869	chr1	(AT)24	24107359	24107406
SXAU8279/1899	chr1	(AT)24	24645131	24645178
SXAU8279/1975	chr1	(AT)24	25520917	25520964
SXAU8279/2332	chr1	(AT)24	29623540	29623587
SXAU8279/2452	chr1	(AT)24	30963856	30963903
SXAU8279/2807	chr1	(AT)24	35162893	35162940
SXAU8279/2922	chr1	(AT)24	36226991	36227038
SXAU8279/2951	chr1	(AT)24	36651295	36651342
SXAU8279/3054	chr1	(AT)24	37762640	37762687
SXAU8279/3103	chr1	(AT)24	38397668	38397715
SXAU8279/3438	chr1	(AT)24	42045275	42045322
SXAU8279/3570	chr1	(AT)24	43627093	43627140
SXAU8279/3631	chr1	(AT)24	44200757	44200804
SXAU8279/3713	chr1	(AT)24	45280139	45280186
SXAU8279/3941	chr1	(AT)24	47989062	47989109
SXAU8279/3998	chr1	(AT)24	48686718	48686765
SXAU8279/4304	chr1	(AT)24	52378319	52378366
SXAU8279/4382	chr1	(AT)24	53103636	53103683
SXAU8279/4467	chr1	(AT)24	54059016	54059063
SXAU8279/4469	chr1	(AT)24	54066054	54066101
SXAU8279/4594	chr1	(AT)24	55556592	55556639
SXAU8279/4604	chr1	(AT)24	55634581	55634628
SXAU8279/4681	chr1	(AT)24	56359347	56359394
SXAU8279/4760	chr1	(AT)24	57295772	57295819
SXAU8279/4765	chr1	(AT)24	57403261	57403308
SXAU8279/4883	chr1	(AT)24	58765525	58765572
SXAU8279/5065	chr1	(AT)24	60460276	60460323
SXAU8279/5096	chr1	(AT)24	60819340	60819387
SXAU8279/5245	chr1	(AT)24	62593452	62593499
SXAU8279/5336	chr1	(AT)24	63784864	63784911
SXAU8279/5438	chr1	(AT)24	65137975	65138022
SXAU8279/32	chr1	(AT)25	388912	388961
SXAU8279/106	chr1	(AT)25	1743461	1743510
SXAU8279/221	chr1	(AT)25	3316770	3316819
SXAU8279/258	chr1	(AT)25	3826438	3826487
SXAU8279/283	chr1	(AT)25	4260784	4260833
SXAU8279/647	chr1	(AT)25	9404941	9404990
SXAU8279/1447	chr1	(AT)25	19496361	19496410
SXAU8279/1475	chr1	(AT)25	19766744	19766793
SXAU8279/1557	chr1	(AT)25	20691370	20691419
SXAU8279/1657	chr1	(AT)25	22052640	22052689
SXAU8279/1689	chr1	(AT)25	22368468	22368517
SXAU8279/1742	chr1	(AT)25	22806529	22806578
SXAU8279/1794	chr1	(AT)25	23355171	23355220
SXAU8279/1917	chr1	(AT)25	24858758	24858807
SXAU8279/1939	chr1	(AT)25	25047892	25047941
SXAU8279/2068	chr1	(AT)25	26401287	26401336
SXAU8279/2099	chr1	(AT)25	26791168	26791217
SXAU8279/2117	chr1	(AT)25	26953171	26953220
SXAU8279/2135	chr1	(AT)25	27140094	27140143
SXAU8279/2150	chr1	(AT)25	27338954	27339003
SXAU8279/2342	chr1	(AT)25	29797632	29797681
SXAU8279/2386	chr1	(AT)25	30243649	30243698
SXAU8279/2517	chr1	(AT)25	31614973	31615022
SXAU8279/2768	chr1	(AT)25	34906495	34906544
SXAU8279/3025	chr1	(AT)25	37384982	37385031
SXAU8279/3074	chr1	(AT)25	38018273	38018322
SXAU8279/3104	chr1	(AT)25	38398479	38398528
SXAU8279/3105	chr1	(AT)25	38399302	38399351
SXAU8279/3116	chr1	(AT)25	38568845	38568894
SXAU8279/3188	chr1	(AT)25	39395686	39395735
SXAU8279/3198	chr1	(AT)25	39479873	39479922
SXAU8279/3341	chr1	(AT)25	41093577	41093626
SXAU8279/3374	chr1	(AT)25	41370011	41370060
SXAU8279/3429	chr1	(AT)25	41957807	41957856
SXAU8279/3497	chr1	(AT)25	42707161	42707210
SXAU8279/3526	chr1	(AT)25	43045429	43045478
SXAU8279/3612	chr1	(AT)25	44024012	44024061
SXAU8279/3767	chr1	(AT)25	45857036	45857085
SXAU8279/3851	chr1	(AT)25	46892616	46892665
SXAU8279/3939	chr1	(AT)25	47972713	47972762
SXAU8279/4200	chr1	(AT)25	51366022	51366071
SXAU8279/4266	chr1	(AT)25	51947674	51947723
SXAU8279/4319	chr1	(AT)25	52551364	52551413
SXAU8279/4322	chr1	(AT)25	52586212	52586261
SXAU8279/4365	chr1	(AT)25	52974697	52974746
SXAU8279/4375	chr1	(AT)25	53031781	53031830
SXAU8279/4402	chr1	(AT)25	53393700	53393749
SXAU8279/4540	chr1	(AT)25	54912438	54912487
SXAU8279/4568	chr1	(AT)25	55207165	55207214
SXAU8279/4699	chr1	(AT)25	56592129	56592178
SXAU8279/4842	chr1	(AT)25	58349328	58349377
SXAU8279/4861	chr1	(AT)25	58582191	58582240
SXAU8279/4892	chr1	(AT)25	58812579	58812628
SXAU8279/4909	chr1	(AT)25	58993061	58993110
SXAU8279/4989	chr1	(AT)25	59714279	59714328
SXAU8279/5003	chr1	(AT)25	59812952	59813001
SXAU8279/5203	chr1	(AT)25	62115749	62115798
SXAU8279/5361	chr1	(AT)25	64128236	64128285
SXAU8279/5386	chr1	(AT)25	64503714	64503763
SXAU8279/5477	chr1	(AT)25	65644909	65644958
SXAU8279/5501	chr1	(AT)25	65950858	65950907
SXAU8279/915	chr1	(ATA)10	12765773	12765802
SXAU8279/1779	chr1	(ATA)10	23235513	23235542
SXAU8279/1973	chr1	(ATA)10	25461806	25461835
SXAU8279/4337	chr1	(ATA)10	52686174	52686203
SXAU8279/4380	chr1	(ATA)11	53074322	53074354
SXAU8279/1652	chr1	(ATA)12	22024309	22024344
SXAU8279/5428	chr1	(ATA)13	65041629	65041667
SXAU8279/405	chr1	(ATA)15	6224199	6224243
SXAU8279/2707	chr1	(ATA)15	34055782	34055826
SXAU8279/4727	chr1	(ATA)15	56897734	56897778
SXAU8279/4111	chr1	(ATA)16	50314612	50314659
SXAU8279/4677	chr1	(ATA)16	56322291	56322338
SXAU8279/1805	chr1	(ATA)17	23452020	23452070
SXAU8279/4378	chr1	(ATA)17	53036217	53036267
SXAU8279/576	chr1	(ATA)18	8576380	8576433
SXAU8279/4389	chr1	(ATA)18	53188428	53188481
SXAU8279/4795	chr1	(ATA)18	57740475	57740528
SXAU8279/648	chr1	(ATA)19	9406062	9406118
SXAU8279/713	chr1	(ATA)19	10118926	10118982
SXAU8279/2896	chr1	(ATA)19	36060770	36060826
SXAU8279/1534	chr1	(ATA)20	20455194	20455253
SXAU8279/4932	chr1	(ATA)21	59215445	59215507
SXAU8279/1302	chr1	(ATA)23	17951988	17952056
SXAU8279/4667	chr1	(ATA)23	56266077	56266145
SXAU8279/197	chr1	(ATA)25	3029032	3029106
SXAU8279/108	chr1	(ATA)5	1749916	1749930
SXAU8279/201	chr1	(ATA)5	3056135	3056149
SXAU8279/411	chr1	(ATA)5	6351425	6351439
SXAU8279/419	chr1	(ATA)5	6545320	6545334
SXAU8279/420	chr1	(ATA)5	6552037	6552051
SXAU8279/972	chr1	(ATA)5	13354789	13354803
SXAU8279/1036	chr1	(ATA)5	14301078	14301092
SXAU8279/1055	chr1	(ATA)5	14547873	14547887
SXAU8279/1073	chr1	(ATA)5	15004548	15004562
SXAU8279/1330	chr1	(ATA)5	18211795	18211809
SXAU8279/1481	chr1	(ATA)5	19815680	19815694
SXAU8279/1532	chr1	(ATA)5	20440843	20440857
SXAU8279/1540	chr1	(ATA)5	20480043	20480057
SXAU8279/1725	chr1	(ATA)5	22628977	22628991
SXAU8279/1802	chr1	(ATA)5	23417698	23417712
SXAU8279/1959	chr1	(ATA)5	25316504	25316518
SXAU8279/1971	chr1	(ATA)5	25439449	25439463
SXAU8279/2002	chr1	(ATA)5	25813738	25813752
SXAU8279/2075	chr1	(ATA)5	26528598	26528612
SXAU8279/2158	chr1	(ATA)5	27420573	27420587
SXAU8279/2198	chr1	(ATA)5	27971921	27971935
SXAU8279/2271	chr1	(ATA)5	28951285	28951299
SXAU8279/2325	chr1	(ATA)5	29524764	29524778
SXAU8279/2368	chr1	(ATA)5	29979749	29979763
SXAU8279/2556	chr1	(ATA)5	32045374	32045388
SXAU8279/2560	chr1	(ATA)5	32144139	32144153
SXAU8279/2626	chr1	(ATA)5	32912888	32912902
SXAU8279/2655	chr1	(ATA)5	33350397	33350411
SXAU8279/2656	chr1	(ATA)5	33357066	33357080
SXAU8279/2740	chr1	(ATA)5	34503193	34503207
SXAU8279/3007	chr1	(ATA)5	37239012	37239026
SXAU8279/3141	chr1	(ATA)5	38779053	38779067
SXAU8279/3191	chr1	(ATA)5	39403901	39403915
SXAU8279/3192	chr1	(ATA)5	39410623	39410637
SXAU8279/3277	chr1	(ATA)5	40269317	40269331
SXAU8279/3287	chr1	(ATA)5	40394779	40394793
SXAU8279/3661	chr1	(ATA)5	44682851	44682865
SXAU8279/4133	chr1	(ATA)5	50548505	50548519
SXAU8279/4198	chr1	(ATA)5	51351430	51351444
SXAU8279/4199	chr1	(ATA)5	51358156	51358170
SXAU8279/4235	chr1	(ATA)5	51689418	51689432
SXAU8279/4299	chr1	(ATA)5	52293732	52293746
SXAU8279/5292	chr1	(ATA)5	63312579	63312593
SXAU8279/5294	chr1	(ATA)5	63319305	63319319
SXAU8279/5425	chr1	(ATA)5	65014582	65014596
SXAU8279/5470	chr1	(ATA)5	65568005	65568019
SXAU8279/751	chr1	(ATA)6	10571170	10571187
SXAU8279/1104	chr1	(ATA)6	15353825	15353842
SXAU8279/1422	chr1	(ATA)6	19220604	19220621
SXAU8279/1531	chr1	(ATA)6	20427820	20427837
SXAU8279/2509	chr1	(ATA)6	31509492	31509509
SXAU8279/4081	chr1	(ATA)6	49841155	49841172
SXAU8279/4712	chr1	(ATA)6	56801342	56801359
SXAU8279/628	chr1	(ATA)7	9220800	9220820
SXAU8279/867	chr1	(ATA)7	12002014	12002034
SXAU8279/1314	chr1	(ATA)7	18120664	18120684
SXAU8279/4867	chr1	(ATA)7	58650390	58650410
SXAU8279/601	chr1	(ATA)8	8893359	8893382
SXAU8279/958	chr1	(ATA)8	13206266	13206289
SXAU8279/620	chr1	(ATA)9	9150429	9150455
SXAU8279/4472	chr1	(ATA)9	54112988	54113014
SXAU8279/517	chr1	(ATAA)5	7881190	7881209
SXAU8279/542	chr1	(ATAA)5	8228450	8228469
SXAU8279/1543	chr1	(ATAA)5	20507538	20507557
SXAU8279/1710	chr1	(ATAA)5	22496272	22496291
SXAU8279/1729	chr1	(ATAA)5	22702384	22702403
SXAU8279/2234	chr1	(ATAA)5	28497665	28497684
SXAU8279/4073	chr1	(ATAA)5	49713589	49713608
SXAU8279/4095	chr1	(ATAA)5	50011686	50011705
SXAU8279/4866	chr1	(ATAA)5	58638927	58638946
SXAU8279/5417	chr1	(ATAA)5	64971530	64971549
SXAU8279/550	chr1	(ATAA)6	8327564	8327587
SXAU8279/1649	chr1	(ATAA)6	21994717	21994740
SXAU8279/2640	chr1	(ATAA)6	33142203	33142226
SXAU8279/2772	chr1	(ATAA)6	35015101	35015124
SXAU8279/4460	chr1	(ATAA)6	54032854	54032877
SXAU8279/3673	chr1	(ATAA)7	44812033	44812060
SXAU8279/5489	chr1	(ATAA)7	65806580	65806607
SXAU8279/708	chr1	(ATAAG)5	10077702	10077726
SXAU8279/2843	chr1	(ATAG)7	35542991	35543018
SXAU8279/4092	chr1	(ATATT)5	50003147	50003171
SXAU8279/344	chr1	(ATC)5	5390488	5390502
SXAU8279/345	chr1	(ATC)5	5416032	5416046
SXAU8279/417	chr1	(ATC)5	6527398	6527412
SXAU8279/724	chr1	(ATC)5	10220095	10220109
SXAU8279/749	chr1	(ATC)5	10563109	10563123
SXAU8279/1338	chr1	(ATC)5	18307337	18307351
SXAU8279/2704	chr1	(ATC)5	33940820	33940834
SXAU8279/2911	chr1	(ATC)5	36144519	36144533
SXAU8279/2961	chr1	(ATC)5	36773525	36773539
SXAU8279/2982	chr1	(ATC)5	36987446	36987460
SXAU8279/3173	chr1	(ATC)5	39177607	39177621
SXAU8279/3248	chr1	(ATC)5	39920352	39920366
SXAU8279/3258	chr1	(ATC)5	39994096	39994110
SXAU8279/3413	chr1	(ATC)5	41837941	41837955
SXAU8279/3499	chr1	(ATC)5	42726156	42726170
SXAU8279/3936	chr1	(ATC)5	47944045	47944059
SXAU8279/4711	chr1	(ATC)5	56784598	56784612
SXAU8279/5176	chr1	(ATC)5	61717763	61717777
SXAU8279/5350	chr1	(ATC)5	63949156	63949170
SXAU8279/5401	chr1	(ATC)5	64714783	64714797
SXAU8279/5529	chr1	(ATC)5	66235036	66235050
SXAU8279/5530	chr1	(ATC)5	66242457	66242471
SXAU8279/5532	chr1	(ATC)5	66247758	66247772
SXAU8279/680	chr1	(ATC)6	9792997	9793014
SXAU8279/2407	chr1	(ATC)6	30510494	30510511
SXAU8279/5250	chr1	(ATC)6	62684234	62684251
SXAU8279/435	chr1	(ATC)7	6740761	6740781
SXAU8279/682	chr1	(ATC)7	9801113	9801133
SXAU8279/3732	chr1	(ATC)8	45514123	45514146
SXAU8279/5295	chr1	(ATC)9	63365484	63365510
SXAU8279/5493	chr1	(ATCTT)6	65847510	65847539
SXAU8279/788	chr1	(ATG)5	11004147	11004161
SXAU8279/3207	chr1	(ATG)5	39566971	39566985
SXAU8279/3269	chr1	(ATG)5	40173584	40173598
SXAU8279/3691	chr1	(ATG)5	45014503	45014517
SXAU8279/3883	chr1	(ATG)5	47382747	47382761
SXAU8279/4250	chr1	(ATG)5	51789667	51789681
SXAU8279/4256	chr1	(ATG)5	51811599	51811613
SXAU8279/4787	chr1	(ATG)5	57592219	57592233
SXAU8279/4819	chr1	(ATG)5	57980940	57980954
SXAU8279/4888	chr1	(ATG)5	58792527	58792541
SXAU8279/5142	chr1	(ATG)5	61379940	61379954
SXAU8279/5224	chr1	(ATG)5	62380840	62380854
SXAU8279/418	chr1	(ATG)6	6544029	6544046
SXAU8279/2969	chr1	(ATG)6	36835503	36835520
SXAU8279/3711	chr1	(ATG)6	45273471	45273488
SXAU8279/4249	chr1	(ATG)6	51786709	51786726
SXAU8279/8	chr1	(ATG)9	135094	135120
SXAU8279/1052	chr1	(ATGGGG)6	14505533	14505568
SXAU8279/1160	chr1	(ATGT)6	16214229	16214252
SXAU8279/50	chr1	(ATT)10	959664	959693
SXAU8279/519	chr1	(ATT)10	7903785	7903814
SXAU8279/3031	chr1	(ATT)10	37461559	37461588
SXAU8279/1048	chr1	(ATT)11	14461242	14461274
SXAU8279/2942	chr1	(ATT)11	36471400	36471432
SXAU8279/2976	chr1	(ATT)11	36879325	36879357
SXAU8279/1565	chr1	(ATT)12	20741801	20741836
SXAU8279/1594	chr1	(ATT)12	21192646	21192681
SXAU8279/4628	chr1	(ATT)12	55859372	55859407
SXAU8279/2083	chr1	(ATT)13	26609097	26609135
SXAU8279/4023	chr1	(ATT)13	49009691	49009729
SXAU8279/4216	chr1	(ATT)13	51512561	51512599
SXAU8279/4441	chr1	(ATT)13	53854505	53854543
SXAU8279/2677	chr1	(ATT)14	33656460	33656501
SXAU8279/2355	chr1	(ATT)15	29886193	29886237
SXAU8279/3725	chr1	(ATT)15	45442625	45442669
SXAU8279/3952	chr1	(ATT)15	48179720	48179764
SXAU8279/4379	chr1	(ATT)15	53069552	53069596
SXAU8279/2963	chr1	(ATT)18	36776755	36776808
SXAU8279/1775	chr1	(ATT)19	23219832	23219888
SXAU8279/192	chr1	(ATT)20	3003718	3003777
SXAU8279/1201	chr1	(ATT)21	16669668	16669730
SXAU8279/5136	chr1	(ATT)21	61318416	61318478
SXAU8279/4674	chr1	(ATT)25	56301167	56301241
SXAU8279/2818	chr1	(ATT)26	35267147	35267224
SXAU8279/91	chr1	(ATT)27	1580226	1580306
SXAU8279/269	chr1	(ATT)5	4063141	4063155
SXAU8279/297	chr1	(ATT)5	4430553	4430567
SXAU8279/326	chr1	(ATT)5	5111256	5111270
SXAU8279/431	chr1	(ATT)5	6690710	6690724
SXAU8279/456	chr1	(ATT)5	7014753	7014767
SXAU8279/491	chr1	(ATT)5	7614629	7614643
SXAU8279/1045	chr1	(ATT)5	14418776	14418790
SXAU8279/1079	chr1	(ATT)5	15044421	15044435
SXAU8279/1089	chr1	(ATT)5	15186075	15186089
SXAU8279/1158	chr1	(ATT)5	16137971	16137985
SXAU8279/1306	chr1	(ATT)5	17959586	17959600
SXAU8279/1348	chr1	(ATT)5	18411605	18411619
SXAU8279/1453	chr1	(ATT)5	19562356	19562370
SXAU8279/1511	chr1	(ATT)5	20193088	20193102
SXAU8279/1524	chr1	(ATT)5	20339482	20339496
SXAU8279/1677	chr1	(ATT)5	22298654	22298668
SXAU8279/1746	chr1	(ATT)5	22861959	22861973
SXAU8279/1771	chr1	(ATT)5	23179606	23179620
SXAU8279/1818	chr1	(ATT)5	23546401	23546415
SXAU8279/1845	chr1	(ATT)5	23819601	23819615
SXAU8279/2019	chr1	(ATT)5	25936096	25936110
SXAU8279/2029	chr1	(ATT)5	26025828	26025842
SXAU8279/2815	chr1	(ATT)5	35210667	35210681
SXAU8279/3195	chr1	(ATT)5	39469806	39469820
SXAU8279/3237	chr1	(ATT)5	39877694	39877708
SXAU8279/3589	chr1	(ATT)5	43814500	43814514
SXAU8279/3986	chr1	(ATT)5	48585734	48585748
SXAU8279/4028	chr1	(ATT)5	49184306	49184320
SXAU8279/4169	chr1	(ATT)5	50946783	50946797
SXAU8279/4452	chr1	(ATT)5	53950220	53950234
SXAU8279/5015	chr1	(ATT)5	59865458	59865472
SXAU8279/5052	chr1	(ATT)5	60362660	60362674
SXAU8279/147	chr1	(ATT)6	2262073	2262090
SXAU8279/309	chr1	(ATT)6	4631391	4631408
SXAU8279/313	chr1	(ATT)6	4721690	4721707
SXAU8279/395	chr1	(ATT)6	6069778	6069795
SXAU8279/457	chr1	(ATT)6	7045144	7045161
SXAU8279/500	chr1	(ATT)6	7675328	7675345
SXAU8279/1098	chr1	(ATT)6	15241403	15241420
SXAU8279/1303	chr1	(ATT)6	17954323	17954340
SXAU8279/1527	chr1	(ATT)6	20401890	20401907
SXAU8279/1644	chr1	(ATT)6	21904154	21904171
SXAU8279/1744	chr1	(ATT)6	22843442	22843459
SXAU8279/1880	chr1	(ATT)6	24346531	24346548
SXAU8279/2230	chr1	(ATT)6	28409917	28409934
SXAU8279/2597	chr1	(ATT)6	32532443	32532460
SXAU8279/2752	chr1	(ATT)6	34703211	34703228
SXAU8279/2888	chr1	(ATT)6	35973814	35973831
SXAU8279/4016	chr1	(ATT)6	48876580	48876597
SXAU8279/4084	chr1	(ATT)6	49914366	49914383
SXAU8279/4233	chr1	(ATT)6	51666685	51666702
SXAU8279/4518	chr1	(ATT)6	54614811	54614828
SXAU8279/4526	chr1	(ATT)6	54725562	54725579
SXAU8279/4993	chr1	(ATT)6	59742970	59742987
SXAU8279/39	chr1	(ATT)7	453826	453846
SXAU8279/588	chr1	(ATT)7	8756180	8756200
SXAU8279/831	chr1	(ATT)7	11453856	11453876
SXAU8279/953	chr1	(ATT)7	13168736	13168756
SXAU8279/2031	chr1	(ATT)7	26046977	26046997
SXAU8279/2814	chr1	(ATT)7	35206805	35206825
SXAU8279/3040	chr1	(ATT)7	37565163	37565183
SXAU8279/4077	chr1	(ATT)7	49821145	49821165
SXAU8279/4181	chr1	(ATT)7	51167700	51167720
SXAU8279/4445	chr1	(ATT)7	53906719	53906739
SXAU8279/4923	chr1	(ATT)7	59113745	59113765
SXAU8279/5562	chr1	(ATT)7	66700055	66700075
SXAU8279/675	chr1	(ATT)8	9687775	9687798
SXAU8279/2275	chr1	(ATT)8	29006536	29006559
SXAU8279/3125	chr1	(ATT)8	38617120	38617143
SXAU8279/224	chr1	(ATT)9	3345540	3345566
SXAU8279/1704	chr1	(ATT)9	22457213	22457239
SXAU8279/2364	chr1	(ATT)9	29950744	29950770
SXAU8279/2536	chr1	(ATT)9	31874015	31874041
SXAU8279/1803	chr1	(ATTA)5	23443503	23443522
SXAU8279/2351	chr1	(ATTA)5	29832855	29832874
SXAU8279/3388	chr1	(ATTA)5	41482815	41482834
SXAU8279/815	chr1	(ATTA)6	11293519	11293542
SXAU8279/1297	chr1	(ATTAA)5	17885499	17885523
SXAU8279/2515	chr1	(ATTAA)5	31587506	31587530
SXAU8279/475	chr1	(ATTT)5	7353016	7353035
SXAU8279/521	chr1	(ATTT)5	7921448	7921467
SXAU8279/773	chr1	(ATTT)5	10842927	10842946
SXAU8279/2226	chr1	(ATTT)5	28337473	28337492
SXAU8279/3019	chr1	(ATTT)5	37334436	37334455
SXAU8279/3070	chr1	(ATTT)5	37966170	37966189
SXAU8279/3225	chr1	(ATTT)5	39736494	39736513
SXAU8279/4646	chr1	(ATTT)5	56046450	56046469
SXAU8279/2122	chr1	(ATTT)6	27031403	27031426
SXAU8279/3501	chr1	(ATTT)6	42806918	42806941
SXAU8279/5508	chr1	(ATTTCG)5	66033814	66033843
SXAU8279/386	chr1	(ATTTT)5	5825184	5825208
SXAU8279/1240	chr1	(ATTTT)5	17145597	17145621
SXAU8279/4584	chr1	(ATTTT)5	55404953	55404977
SXAU8279/2672	chr1	(CA)10	33544034	33544053
SXAU8279/3894	chr1	(CA)12	47511159	47511182
SXAU8279/3662	chr1	(CA)15	44707688	44707717
SXAU8279/76	chr1	(CAA)5	1308186	1308200
SXAU8279/100	chr1	(CAA)5	1642247	1642261
SXAU8279/210	chr1	(CAA)5	3147636	3147650
SXAU8279/538	chr1	(CAA)5	8145133	8145147
SXAU8279/610	chr1	(CAA)5	8978394	8978408
SXAU8279/694	chr1	(CAA)5	9926234	9926248
SXAU8279/872	chr1	(CAA)5	12083032	12083046
SXAU8279/1067	chr1	(CAA)5	14916708	14916722
SXAU8279/1755	chr1	(CAA)5	22953831	22953845
SXAU8279/2804	chr1	(CAA)5	35139654	35139668
SXAU8279/2953	chr1	(CAA)5	36701668	36701682
SXAU8279/3099	chr1	(CAA)5	38311857	38311871
SXAU8279/3730	chr1	(CAA)5	45488994	45489008
SXAU8279/3882	chr1	(CAA)5	47378864	47378878
SXAU8279/4611	chr1	(CAA)5	55662932	55662946
SXAU8279/4726	chr1	(CAA)5	56888578	56888592
SXAU8279/4748	chr1	(CAA)5	57143587	57143601
SXAU8279/4924	chr1	(CAA)5	59114348	59114362
SXAU8279/101	chr1	(CAA)6	1657117	1657134
SXAU8279/452	chr1	(CAA)6	6985367	6985384
SXAU8279/4145	chr1	(CAA)6	50728864	50728881
SXAU8279/4245	chr1	(CAA)6	51751207	51751224
SXAU8279/4290	chr1	(CAA)6	52176803	52176820
SXAU8279/4456	chr1	(CAA)6	54010082	54010099
SXAU8279/87	chr1	(CAA)7	1518731	1518751
SXAU8279/1488	chr1	(CAA)7	19884115	19884135
SXAU8279/3794	chr1	(CAA)7	46142968	46142988
SXAU8279/4247	chr1	(CAA)7	51757755	51757775
SXAU8279/4292	chr1	(CAA)7	52183332	52183352
SXAU8279/4870	chr1	(CAA)7	58658775	58658795
SXAU8279/5329	chr1	(CAA)7	63649806	63649826
SXAU8279/1051	chr1	(CAATAG)6	14500184	14500219
SXAU8279/1559	chr1	(CAC)5	20692473	20692487
SXAU8279/1598	chr1	(CAC)5	21286835	21286849
SXAU8279/2165	chr1	(CAC)5	27538363	27538377
SXAU8279/2324	chr1	(CAC)5	29523758	29523772
SXAU8279/2329	chr1	(CAC)5	29566514	29566528
SXAU8279/2781	chr1	(CAC)5	35028303	35028317
SXAU8279/2787	chr1	(CAC)5	35032323	35032337
SXAU8279/2788	chr1	(CAC)5	35032551	35032565
SXAU8279/2790	chr1	(CAC)5	35033034	35033048
SXAU8279/3550	chr1	(CAC)5	43339519	43339533
SXAU8279/3946	chr1	(CAC)5	48141361	48141375
SXAU8279/5488	chr1	(CAC)5	65786529	65786543
SXAU8279/245	chr1	(CAC)6	3699687	3699704
SXAU8279/439	chr1	(CAC)6	6858603	6858620
SXAU8279/2059	chr1	(CAC)6	26292087	26292104
SXAU8279/2779	chr1	(CAC)6	35027121	35027138
SXAU8279/2782	chr1	(CAC)6	35028681	35028698
SXAU8279/4543	chr1	(CAC)6	54945458	54945475
SXAU8279/2776	chr1	(CAC)8	35025637	35025660
SXAU8279/2778	chr1	(CAC)8	35026800	35026823
SXAU8279/3869	chr1	(CAC)8	47204185	47204208
SXAU8279/5222	chr1	(CACAAA)5	62368490	62368519
SXAU8279/3877	chr1	(CACT)6	47298585	47298608
SXAU8279/902	chr1	(CAG)10	12560331	12560360
SXAU8279/340	chr1	(CAG)5	5347169	5347183
SXAU8279/666	chr1	(CAG)5	9607515	9607529
SXAU8279/1121	chr1	(CAG)5	15534686	15534700
SXAU8279/1377	chr1	(CAG)5	18766327	18766341
SXAU8279/1934	chr1	(CAG)5	25020099	25020113
SXAU8279/2006	chr1	(CAG)5	25834732	25834746
SXAU8279/2049	chr1	(CAG)5	26149278	26149292
SXAU8279/2152	chr1	(CAG)5	27341454	27341468
SXAU8279/2241	chr1	(CAG)5	28610707	28610721
SXAU8279/2293	chr1	(CAG)5	29229842	29229856
SXAU8279/2418	chr1	(CAG)5	30567942	30567956
SXAU8279/2737	chr1	(CAG)5	34454676	34454690
SXAU8279/2850	chr1	(CAG)5	35625964	35625978
SXAU8279/2956	chr1	(CAG)5	36712833	36712847
SXAU8279/3113	chr1	(CAG)5	38551230	38551244
SXAU8279/3295	chr1	(CAG)5	40569799	40569813
SXAU8279/3340	chr1	(CAG)5	41089277	41089291
SXAU8279/3492	chr1	(CAG)5	42675407	42675421
SXAU8279/3617	chr1	(CAG)5	44075217	44075231
SXAU8279/3623	chr1	(CAG)5	44101059	44101073
SXAU8279/3807	chr1	(CAG)5	46290467	46290481
SXAU8279/3846	chr1	(CAG)5	46822957	46822971
SXAU8279/3893	chr1	(CAG)5	47502244	47502258
SXAU8279/3980	chr1	(CAG)5	48525920	48525934
SXAU8279/4139	chr1	(CAG)5	50654518	50654532
SXAU8279/4749	chr1	(CAG)5	57150814	57150828
SXAU8279/5147	chr1	(CAG)5	61409183	61409197
SXAU8279/5166	chr1	(CAG)5	61607649	61607663
SXAU8279/1711	chr1	(CAG)6	22500351	22500368
SXAU8279/5196	chr1	(CAG)6	61887460	61887477
SXAU8279/5523	chr1	(CAG)6	66196826	66196843
SXAU8279/1662	chr1	(CAT)16	22137027	22137074
SXAU8279/11	chr1	(CAT)5	177853	177867
SXAU8279/215	chr1	(CAT)5	3233529	3233543
SXAU8279/301	chr1	(CAT)5	4499398	4499412
SXAU8279/693	chr1	(CAT)5	9923915	9923929
SXAU8279/761	chr1	(CAT)5	10691102	10691116
SXAU8279/1031	chr1	(CAT)5	14229042	14229056
SXAU8279/1057	chr1	(CAT)5	14571996	14572010
SXAU8279/1480	chr1	(CAT)5	19813049	19813063
SXAU8279/1597	chr1	(CAT)5	21236598	21236612
SXAU8279/1693	chr1	(CAT)5	22399163	22399177
SXAU8279/1812	chr1	(CAT)5	23488331	23488345
SXAU8279/1861	chr1	(CAT)5	23973359	23973373
SXAU8279/2109	chr1	(CAT)5	26876691	26876705
SXAU8279/2569	chr1	(CAT)5	32308769	32308783
SXAU8279/2657	chr1	(CAT)5	33372940	33372954
SXAU8279/2731	chr1	(CAT)5	34364153	34364167
SXAU8279/2865	chr1	(CAT)5	35791046	35791060
SXAU8279/2882	chr1	(CAT)5	35930978	35930992
SXAU8279/2980	chr1	(CAT)5	36935290	36935304
SXAU8279/2981	chr1	(CAT)5	36941902	36941916
SXAU8279/3014	chr1	(CAT)5	37273637	37273651
SXAU8279/3154	chr1	(CAT)5	38965472	38965486
SXAU8279/3305	chr1	(CAT)5	40707654	40707668
SXAU8279/3925	chr1	(CAT)5	47861073	47861087
SXAU8279/3957	chr1	(CAT)5	48224926	48224940
SXAU8279/4364	chr1	(CAT)5	52960783	52960797
SXAU8279/4474	chr1	(CAT)5	54118512	54118526
SXAU8279/4477	chr1	(CAT)5	54125544	54125558
SXAU8279/4480	chr1	(CAT)5	54170416	54170430
SXAU8279/4482	chr1	(CAT)5	54177606	54177620
SXAU8279/4637	chr1	(CAT)5	55973818	55973832
SXAU8279/4801	chr1	(CAT)5	57778738	57778752
SXAU8279/4835	chr1	(CAT)5	58199310	58199324
SXAU8279/4971	chr1	(CAT)5	59617127	59617141
SXAU8279/5053	chr1	(CAT)5	60364218	60364232
SXAU8279/5518	chr1	(CAT)5	66158678	66158692
SXAU8279/5519	chr1	(CAT)5	66165925	66165939
SXAU8279/558	chr1	(CAT)6	8420621	8420638
SXAU8279/755	chr1	(CAT)6	10627705	10627722
SXAU8279/890	chr1	(CAT)6	12399396	12399413
SXAU8279/1233	chr1	(CAT)6	17072397	17072414
SXAU8279/1580	chr1	(CAT)6	20901214	20901231
SXAU8279/2018	chr1	(CAT)6	25934350	25934367
SXAU8279/2627	chr1	(CAT)6	32959033	32959050
SXAU8279/3016	chr1	(CAT)6	37281139	37281156
SXAU8279/4153	chr1	(CAT)6	50808828	50808845
SXAU8279/5055	chr1	(CAT)6	60375985	60376002
SXAU8279/1461	chr1	(CAT)7	19606817	19606837
SXAU8279/4175	chr1	(CAT)7	51010328	51010348
SXAU8279/575	chr1	(CAT)8	8573241	8573264
SXAU8279/5000	chr1	(CAT)8	59789940	59789963
SXAU8279/970	chr1	(CAT)9	13337570	13337596
SXAU8279/3759	chr1	(CCA)10	45809871	45809900
SXAU8279/5025	chr1	(CCA)11	60002233	60002265
SXAU8279/760	chr1	(CCA)5	10683539	10683553
SXAU8279/2233	chr1	(CCA)5	28485453	28485467
SXAU8279/2784	chr1	(CCA)5	35030639	35030653
SXAU8279/2934	chr1	(CCA)5	36402835	36402849
SXAU8279/2935	chr1	(CCA)5	36402979	36402993
SXAU8279/3091	chr1	(CCA)5	38207039	38207053
SXAU8279/3489	chr1	(CCA)5	42654115	42654129
SXAU8279/3937	chr1	(CCA)5	47959110	47959124
SXAU8279/4152	chr1	(CCA)5	50807352	50807366
SXAU8279/974	chr1	(CCA)6	13369996	13370013
SXAU8279/982	chr1	(CCA)6	13511640	13511657
SXAU8279/1018	chr1	(CCA)6	14060074	14060091
SXAU8279/1762	chr1	(CCA)6	23050639	23050656
SXAU8279/2573	chr1	(CCA)6	32341180	32341197
SXAU8279/4790	chr1	(CCA)6	57595823	57595840
SXAU8279/4807	chr1	(CCA)6	57813323	57813340
SXAU8279/381	chr1	(CCA)8	5766903	5766926
SXAU8279/1039	chr1	(CCA)8	14380933	14380956
SXAU8279/852	chr1	(CCA)9	11815770	11815796
SXAU8279/901	chr1	(CCAAAC)13	12554134	12554211
SXAU8279/926	chr1	(CCCGT)6	12890226	12890255
SXAU8279/655	chr1	(CCG)5	9484511	9484525
SXAU8279/1807	chr1	(CCG)5	23457416	23457430
SXAU8279/3419	chr1	(CCG)5	41871767	41871781
SXAU8279/3901	chr1	(CCG)5	47603461	47603475
SXAU8279/3888	chr1	(CCG)6	47454699	47454716
SXAU8279/3803	chr1	(CCG)7	46235555	46235575
SXAU8279/446	chr1	(CCT)5	6913601	6913615
SXAU8279/619	chr1	(CCT)5	9149662	9149676
SXAU8279/2594	chr1	(CCT)5	32514543	32514557
SXAU8279/2844	chr1	(CCT)5	35548755	35548769
SXAU8279/5349	chr1	(CCT)5	63945563	63945577
SXAU8279/3006	chr1	(CCT)6	37236710	37236727
SXAU8279/978	chr1	(CCT)7	13418532	13418552
SXAU8279/1900	chr1	(CCTCAG)6	24679184	24679219
SXAU8279/2872	chr1	(CCTT)5	35847755	35847774
SXAU8279/3870	chr1	(CCTT)5	47208315	47208334
SXAU8279/940	chr1	(CGA)6	13010706	13010723
SXAU8279/4419	chr1	(CGAGC)5	53557169	53557193
SXAU8279/4280	chr1	(CGCC)5	52083709	52083728
SXAU8279/2191	chr1	(CGG)5	27888350	27888364
SXAU8279/3533	chr1	(CGG)5	43099748	43099762
SXAU8279/5344	chr1	(CGG)5	63878352	63878366
SXAU8279/4521	chr1	(CGGGA)7	54674725	54674759
SXAU8279/5471	chr1	(CGTCC)7	65588899	65588933
SXAU8279/2047	chr1	(CT)10	26141572	26141591
SXAU8279/3887	chr1	(CT)10	47452646	47452665
SXAU8279/1203	chr1	(CT)11	16674847	16674868
SXAU8279/3013	chr1	(CT)11	37272211	37272232
SXAU8279/3879	chr1	(CT)11	47334795	47334816
SXAU8279/4856	chr1	(CT)12	58540005	58540028
SXAU8279/2871	chr1	(CT)14	35847584	35847611
SXAU8279/2066	chr1	(CT)22	26396483	26396526
SXAU8279/217	chr1	(CTA)5	3289284	3289298
SXAU8279/795	chr1	(CTA)5	11058914	11058928
SXAU8279/5077	chr1	(CTA)5	60582377	60582391
SXAU8279/794	chr1	(CTA)6	11052805	11052822
SXAU8279/2713	chr1	(CTA)6	34144283	34144300
SXAU8279/3746	chr1	(CTAT)6	45636766	45636789
SXAU8279/791	chr1	(CTC)5	11028683	11028697
SXAU8279/928	chr1	(CTC)5	12896279	12896293
SXAU8279/1457	chr1	(CTC)5	19584245	19584259
SXAU8279/1707	chr1	(CTC)5	22468079	22468093
SXAU8279/4201	chr1	(CTC)5	51376848	51376862
SXAU8279/4705	chr1	(CTC)5	56652485	56652499
SXAU8279/5487	chr1	(CTC)5	65759000	65759014
SXAU8279/5393	chr1	(CTC)6	64588684	64588701
SXAU8279/950	chr1	(CTC)7	13156787	13156807
SXAU8279/2693	chr1	(CTC)7	33869986	33870006
SXAU8279/3756	chr1	(CTCAA)5	45799155	45799179
SXAU8279/5163	chr1	(CTCAA)5	61570122	61570146
SXAU8279/26	chr1	(CTG)5	373903	373917
SXAU8279/36	chr1	(CTG)5	436078	436092
SXAU8279/1056	chr1	(CTG)5	14567858	14567872
SXAU8279/1312	chr1	(CTG)5	18088615	18088629
SXAU8279/1399	chr1	(CTG)5	18978711	18978725
SXAU8279/1990	chr1	(CTG)5	25682046	25682060
SXAU8279/1999	chr1	(CTG)5	25774785	25774799
SXAU8279/2167	chr1	(CTG)5	27675263	27675277
SXAU8279/2413	chr1	(CTG)5	30543687	30543701
SXAU8279/2459	chr1	(CTG)5	31120534	31120548
SXAU8279/2550	chr1	(CTG)5	31983536	31983550
SXAU8279/2750	chr1	(CTG)5	34683564	34683578
SXAU8279/2828	chr1	(CTG)5	35327934	35327948
SXAU8279/2919	chr1	(CTG)5	36205138	36205152
SXAU8279/2926	chr1	(CTG)5	36280762	36280776
SXAU8279/2930	chr1	(CTG)5	36361173	36361187
SXAU8279/2993	chr1	(CTG)5	37149380	37149394
SXAU8279/3033	chr1	(CTG)5	37491687	37491701
SXAU8279/3053	chr1	(CTG)5	37761144	37761158
SXAU8279/3451	chr1	(CTG)5	42204922	42204936
SXAU8279/3531	chr1	(CTG)5	43092205	43092219
SXAU8279/3601	chr1	(CTG)5	43942441	43942455
SXAU8279/3611	chr1	(CTG)5	44022391	44022405
SXAU8279/3971	chr1	(CTG)5	48392575	48392589
SXAU8279/3994	chr1	(CTG)5	48651928	48651942
SXAU8279/4100	chr1	(CTG)5	50079557	50079571
SXAU8279/4239	chr1	(CTG)5	51718366	51718380
SXAU8279/4267	chr1	(CTG)5	51952529	51952543
SXAU8279/4277	chr1	(CTG)5	52064231	52064245
SXAU8279/4758	chr1	(CTG)5	57279299	57279313
SXAU8279/4859	chr1	(CTG)5	58579753	58579767
SXAU8279/4956	chr1	(CTG)5	59376498	59376512
SXAU8279/4959	chr1	(CTG)5	59389799	59389813
SXAU8279/5069	chr1	(CTG)5	60487097	60487111
SXAU8279/5164	chr1	(CTG)5	61574721	61574735
SXAU8279/5435	chr1	(CTG)5	65104042	65104056
SXAU8279/5514	chr1	(CTG)5	66138182	66138196
SXAU8279/5527	chr1	(CTG)5	66227858	66227872
SXAU8279/539	chr1	(CTG)6	8158540	8158557
SXAU8279/2145	chr1	(CTG)6	27291031	27291048
SXAU8279/2216	chr1	(CTT)11	28210515	28210547
SXAU8279/3285	chr1	(CTT)11	40380156	40380188
SXAU8279/4816	chr1	(CTT)11	57932278	57932310
SXAU8279/4946	chr1	(CTT)11	59292337	59292369
SXAU8279/730	chr1	(CTT)13	10344994	10345032
SXAU8279/2972	chr1	(CTT)13	36860405	36860443
SXAU8279/5075	chr1	(CTT)13	60532265	60532303
SXAU8279/5204	chr1	(CTT)16	62130808	62130855
SXAU8279/33	chr1	(CTT)5	389454	389468
SXAU8279/118	chr1	(CTT)5	1898188	1898202
SXAU8279/676	chr1	(CTT)5	9714754	9714768
SXAU8279/732	chr1	(CTT)5	10360418	10360432
SXAU8279/863	chr1	(CTT)5	11967099	11967113
SXAU8279/1144	chr1	(CTT)5	15910354	15910368
SXAU8279/1209	chr1	(CTT)5	16759245	16759259
SXAU8279/2032	chr1	(CTT)5	26051302	26051316
SXAU8279/2239	chr1	(CTT)5	28580268	28580282
SXAU8279/2416	chr1	(CTT)5	30564890	30564904
SXAU8279/2464	chr1	(CTT)5	31162017	31162031
SXAU8279/2489	chr1	(CTT)5	31322942	31322956
SXAU8279/2564	chr1	(CTT)5	32218913	32218927
SXAU8279/2609	chr1	(CTT)5	32660889	32660903
SXAU8279/2691	chr1	(CTT)5	33830932	33830946
SXAU8279/3196	chr1	(CTT)5	39471330	39471344
SXAU8279/3329	chr1	(CTT)5	41000089	41000103
SXAU8279/3407	chr1	(CTT)5	41760868	41760882
SXAU8279/3436	chr1	(CTT)5	42027125	42027139
SXAU8279/3885	chr1	(CTT)5	47424838	47424852
SXAU8279/3935	chr1	(CTT)5	47933281	47933295
SXAU8279/4044	chr1	(CTT)5	49460814	49460828
SXAU8279/4132	chr1	(CTT)5	50527412	50527426
SXAU8279/4143	chr1	(CTT)5	50701516	50701530
SXAU8279/4144	chr1	(CTT)5	50704952	50704966
SXAU8279/4157	chr1	(CTT)5	50846152	50846166
SXAU8279/4343	chr1	(CTT)5	52727253	52727267
SXAU8279/4621	chr1	(CTT)5	55815528	55815542
SXAU8279/4717	chr1	(CTT)5	56826996	56827010
SXAU8279/4981	chr1	(CTT)5	59665859	59665873
SXAU8279/5459	chr1	(CTT)5	65431368	65431382
SXAU8279/5538	chr1	(CTT)5	66432464	66432478
SXAU8279/624	chr1	(CTT)6	9195763	9195780
SXAU8279/981	chr1	(CTT)6	13444664	13444681
SXAU8279/1952	chr1	(CTT)6	25218364	25218381
SXAU8279/2770	chr1	(CTT)6	34950919	34950936
SXAU8279/3624	chr1	(CTT)6	44104712	44104729
SXAU8279/4735	chr1	(CTT)6	56954719	56954736
SXAU8279/4877	chr1	(CTT)6	58722581	58722598
SXAU8279/691	chr1	(CTT)7	9909837	9909857
SXAU8279/900	chr1	(CTT)7	12551341	12551361
SXAU8279/2074	chr1	(CTT)7	26498725	26498745
SXAU8279/2848	chr1	(CTT)7	35622989	35623009
SXAU8279/2851	chr1	(CTT)7	35630467	35630487
SXAU8279/3284	chr1	(CTT)7	40372901	40372921
SXAU8279/3549	chr1	(CTT)7	43339055	43339075
SXAU8279/3619	chr1	(CTT)7	44086262	44086282
SXAU8279/4117	chr1	(CTT)7	50368502	50368522
SXAU8279/2444	chr1	(CTT)8	30877365	30877388
SXAU8279/3272	chr1	(CTT)8	40200725	40200748
SXAU8279/5078	chr1	(CTT)8	60588958	60588981
SXAU8279/2503	chr1	(CTT)9	31466734	31466760
SXAU8279/4032	chr1	(CTTC)5	49243867	49243886
SXAU8279/5108	chr1	(CTTCT)5	60927240	60927264
SXAU8279/5410	chr1	(CTTCT)5	64871499	64871523
SXAU8279/13	chr1	(CTTT)5	192430	192449
SXAU8279/2125	chr1	(CTTT)5	27060454	27060473
SXAU8279/2415	chr1	(CTTT)5	30549723	30549742
SXAU8279/4284	chr1	(CTTT)5	52150118	52150137
SXAU8279/4832	chr1	(CTTT)5	58166593	58166612
SXAU8279/3273	chr1	(CTTT)6	40243177	40243200
SXAU8279/12	chr1	(CTTT)7	185628	185655
SXAU8279/4512	chr1	(CTTTC)5	54563248	54563272
SXAU8279/3121	chr1	(CTTTCT)5	38596826	38596855
SXAU8279/2716	chr1	(GA)10	34165531	34165550
SXAU8279/3132	chr1	(GA)10	38667823	38667842
SXAU8279/3328	chr1	(GA)10	40992942	40992961
SXAU8279/5592	chr1	(GA)10	67862046	67862065
SXAU8279/4672	chr1	(GA)11	56296238	56296259
SXAU8279/5258	chr1	(GA)11	62797681	62797702
SXAU8279/2441	chr1	(GA)13	30852542	30852567
SXAU8279/2490	chr1	(GA)15	31327040	31327069
SXAU8279/4980	chr1	(GA)19	59650887	59650924
SXAU8279/4774	chr1	(GA)29	57496369	57496426
SXAU8279/3123	chr1	(GAA)16	38613503	38613550
SXAU8279/3232	chr1	(GAA)17	39789459	39789509
SXAU8279/17	chr1	(GAA)5	230041	230055
SXAU8279/64	chr1	(GAA)5	1238248	1238262
SXAU8279/753	chr1	(GAA)5	10596331	10596345
SXAU8279/765	chr1	(GAA)5	10751805	10751819
SXAU8279/864	chr1	(GAA)5	11981003	11981017
SXAU8279/888	chr1	(GAA)5	12372138	12372152
SXAU8279/937	chr1	(GAA)5	12990621	12990635
SXAU8279/1186	chr1	(GAA)5	16476464	16476478
SXAU8279/1387	chr1	(GAA)5	18811290	18811304
SXAU8279/1391	chr1	(GAA)5	18865899	18865913
SXAU8279/1400	chr1	(GAA)5	18981623	18981637
[truncated: 31,160 more rows]

## Sheet: Table S3
Table S3. Details of 101 SSR markers used for association analysis
SSR ID	Chromosome	Start	End	Repeat Unit	Forward primer (5'-3')	Reverse primer (5'-3')	Tm(°C)	Product size (bp) designed by Tartary Buckwheat reference genome IGDBv2
SXAU0041	chr1	2514033	2514132	(AT)40(TTAT)5	CTAACCCACCAACACCCATC	AACCTCTCGAGACACGATCAA	56	267
SXAU1062	chr1	5258580	5258653	(AT)37	ACGCCATCAAATTCTCAATAA	GACGATCTCATCCGAAAGGA	57	280
SXAU1063	chr1	5319113	5319127	(AGC)5	GGGATGATGGTACTGGATCG	TCTGCTTACTGCCAACAAGG	56	173
SXAU1119	chr1	5535321	5535341	(AAG)7	CCTTTGTCCCTTGAAACCCT	CGGACAAAAGAGAAACCCAA	58	158
SXAU1064	chr1	6912311	6912330	(AC)10	AACAATTAGAGCGCCTTGGA	TTGATTCCTTCAATGTGCCA	56	232
SXAU1065	chr1	6985367	6985384	(CAA)6	CATTTCCGTTGCCTGATTCT	CAGGGTGGAAACCAGGAGTA	56	168
SXAU0133	chr1	8110772	8110815	(AT)22	GCCTTTGCTGAACTTCGACT	AGCTTCCCTTTTCTCTTGGC	56	192
SXAU1120	chr1	10909710	10909733	(TTA)8	AGATGCAAGGGAGTGTTTGG	AGCGAACCATTTGGGAATAG	58	247
SXAU1070	chr1	13525835	13525854	(AG)10	TTTTTAGTCCAGACGGTGCC	CCCGAACTTCGTGTTCTCAT	56	269
SXAU1078	chr1	22769089	22769160	(AT)19aa(AG)16	ATCATTGGCGTGTGGTTACA	TCGTGTGGTCTAAATTGGTTCTT	56	161
SXAU0522	chr1	32997334	32997421	(TA)44	CATTTGAACACCCCACCTCT	GACCCGGTTGGACCTAACTT	58	273
SXAU1130	chr1	39900948	39901015	(ACAT)12(AT)11	TTCTGCGAAACAATGCTGTC	TGCACTAATTGCGGATTTGA	56	208
SXAU1104	chr1	51663845	51663859	(TGA)5	GTCAAACATCATGTGCCACC	TCGGGGCTTAATTATAACCGT	56	117
SXAU1134	chr1	54896345	54896404	(AT)30	AGATCCAACACAGCTTCTCTCA	GAATCGACCTCTCAACTAACCG	58	257
SXAU1108	chr1	55449441	55449462	(TG)11	GACCTGGATCCGATATGCTC	GGAGTGTTACACGCATGCAC	58	199
SXAU1137	chr1	1607066	1607387	(AAG)10	TTTCTGTCCTGGACTTGGTAA	CCCTTTCACTTTCAACGTCT	58	193
SXAU1138	chr1	11002245	11002571	(AGA)9	ATCCACATTGACATAGCCAGA	GATTATTAGTCCACCCACCCT	58	244
SXAU1139	chr1	40126369	40126716	(TTC)11	GGTATGACACTTTGCGGTATT	GTATCGACAAGAAACATCCAGA	58	175
SXAU1140	chr1	14490565	14490876	(CCCATT)6	CAATGGGATCGATTCAGGAC	GAATGAGAATGGGAATGGGA	56	248
SXAU1142	chr1	1607066	1607387	(AAG)10	ATCTTTCTGTCCTGGACTTGGT	GCAAGAAAAACAGGGGAGCA	56	240
SXAU1389	chr2	14754294	14754320	(AGA)9	CGGTTGTAGAGAGTGGAACTGA	CAATAGAGGTCCCTGCTGGA	58	167
SXAU2167	chr2	28751109	28751130	(CT)11	ACTCATTGGGAAACCGAGTG	TGCTAGAGTTGAGGTTGGGG	56	118
SXAU2169	chr2	31018000	31018019	(GA)10	ACAAATTGGCCGACCTCAT	GCCGACTTGAGCACAAAAAC	56	125
SXAU2177	chr2	39880765	39880798	(AG)17	ATCACCTCCATTGCTTGGTC	CTGGTTTGCGAAACCCTAAA	56	146
SXAU1827	chr2	42750831	42750850	(TC)10	TTTTGATGAGCTGACAACCG	ACGAGATTGCAAATGGATCA	56	200
SXAU2186	chr2	54022170	54022205	(AT)18	CCAATATGAAATGTTGCTACCC	TCCGATTTTCTTGAATGTATCG	57	205
SXAU2034	chr2	54734008	54734041	(TC)17	ACAGCCCAGTCTTCCTCTCA	AAAACATGAATGCGGAAAGG	56	240
SXAU2213	chr2	61159808	61159867	(TAT)20	CGATGGATGGATGCTACTCA	TTGGACAAGCTGTCCCTCTT	57	185
SXAU2214	chr2	37743015	37743359	(TGG)11	GGACCCTAGTAGGACGGCTT	TGACTCTCCATCCATGCTTGT	56	145
SXAU2215	chr2	34431089	34431252	(GGAAAT)5	GTAGGAGGGTTGTATTGTGG	ATTTCTCTTCACACGAGCTT	57	196
SXAU2220	chr2	56872824	56872838	(AAT)5	AAGATGGCGGAGAATGAGAA	GCAGACTGTGCAACCAAAGA	58	188
SXAU3168	chr3	35686	35755	(CT)12(AT)23	TCAAGCGGCTATTATAAGTCCT	GGTTTTGTTCGTTTTGGGTT	56	280
SXAU3218	chr3	4644122	4644146	(ATAAG)5	GCGTGAATTGTGGTGTTGAC	GCCTTCAATAGTCCATGCCT	58	153
SXAU3235	chr3	27195765	27195803	(TAT)13	AAGTTGTGTGTGTCACCGGA	GCACATATGCCTCACGTGTT	56	271
SXAU3196	chr3	32609022	32609036	(GAA)5	TGTGATCCCCGACTTCTCTT	GGGATGTTGGTGTTGAGCTT	56	274
SXAU3249	chr3	43461574	43461624	(ATT)17	CCAAACATTCCACCATGTCA	ATGACAAATTTGAGGGAGCG	56	246
SXAU3271	chr3	50177623	50177637	(CAA)5	ATGCCAACCAAGGATTTGAG	TCCACCATCTTTTGCCTTTC	58	209
SXAU3066	chr3	51787803	51787906	(CT)39(AT)13	CCCTTCATTCATTTAGTCCGA	TACCCTCCATGGCTAGATGC	56	235
SXAU3257	chr3	56352022	56352036	(CTT)5	GAGTTTTGCAATGCGAGTCA	AGCTTGCTCCGTTCTTTCCT	56	160
SXAU3276	chr3	30714263	30714586	(AT)11	CCACTGGAACTGTTGCTAAG	GGGGAAACTATTTGGTGCAA	56	201
SXAU3301	chr3	55002855	55002869	(GGT)5	TTGCTACCAGTGTTTGCAGC	CGGTGAGATCGGATAAGCTC	58	278
SXAU3302	chr3	55003092	55003106	(GGT)5	TATCGTCAGATCTCCCCTGC	GGATTCGGCAGTTGTGAAAT	58	276
SXAU3308	chr3	55002856	55002870	(GGT)5	TTGCTACCAGTGTTTGCAGC	CGGTGAGATCGGATAAGCTC	56	278
SXAU3341	chr4	1858404	1858467	(TC)14(TA)18	TCGGTGAGCTCTCACTTTCC	GCTTGGCCTGCTAGTGTCTC	58	224
SXAU3357	chr4	2792721	2792754	(CT)17	TGGTTGAGTGCTTGAGATGC	TGAGTCCTGCATCATTGCTT	56	262
SXAU4217	chr4	3170818	3170845	(GA)14	TCATGCAACTCTCCATCTCG	ATTGTCACCCCAGGCATAAG	56	203
SXAU4224	chr4	8612548	8612621	(CT)37	TTTTCAAAGTGACCCAACCC	AAATTGACCCAAACGGAACA	58	177
SXAU4308	chr4	16631173	16631226	(TA)17(GA)10	ATGTTGAGATGGGCGAAAAG	TCCAACGGCTATTATAAGTCCT	58	148
SXAU4309	chr4	20761029	20761130	(AT)39(AG)12	ACTACGTCGCCCAACAATTC	CAACGGATCTGAGAGGTTCC	58	278
SXAU4243	chr4	31986645	31986706	(TC)31	AATCAAAGGTCAAAGGCACG	GCAAATCCTTTGTTCTTCCG	56	259
SXAU4245	chr4	33745144	33745167	(CAT)8	TACCTCATTTGGCTCCCAAG	GAGTCCTACGGAATTGGGGT	56	163
SXAU4246	chr4	34104816	34104841	(TG)13	TTGATATGAACCCTATGATGCG	GGATTCCCCGAGACTTTGAT	56	264
SXAU3929	chr4	38921709	38921756	(TAA)16	CTTGCAAGACGCGAATGTAG	GCGAACGTGGGAATTGTAGT	56	172
SXAU4297	chr4	48706402	48706443	(CT)21	CGGATTCGTATACGTCCAGC	CCTATAAGTTGCATGCGGTG	57	215
SXAU4319	chr4	25247161	25246829	(TCT)11	GGGTCAAAACGTTGAGTCGT	CACCCACGGATGTGACATAA	56	192
SXAU4320	chr4	47511011	47511340	(TTC)10	ATAAACAGTAACCGCCATCT	TTAATCAGACCTAGCCCCAT	58	245
SXAU4321	chr4	50147240	50147569	(AAATTG)5	AGCATTGAGCCTAAACATGA	CAAAACGCCTGATTTCCTAC	56	204
SXAU4322	chr4	33165243	33165564	(AT)11	CAGTGCCGTCAGTAGTTC	GAGCTTATTGGACTCGCTTG	56	191
SXAU4326	chr4	15591616	15591663	(CACGGG)8	TTTCTGATGTTCGCTGTTGC	GTGCTCATGCTTGTGACCAT	56	219
SXAU4332	chr4	8338497	8338511	(AAG)5	AGCGGGGTTAATCTCTTGGT	GATTTCCTCTTCCTCCCGAC	56	278
SXAU4670	chr5	19702698	19702759	(CT)12(AT)19	TTAAGAGGCTTTGGAGCTCAG	GGCTTGTTCACTGCAAAGATG	56	241
SXAU4833	chr5	29587749	29587772	(AAGA)6	AACGTCCAGCAATCCAATTC	GGTTGATCATCCCTTTCTGC	57	200
SXAU5227	chr5	38908068	38908087	(CT)10	TCCAACGGATATTATGAGTCCC	GGTCACTAGGACGCTCCATC	56	134
SXAU5041	chr5	43879519	43879560	(GA)21	CTTCTTAGGGTGTCAATCGGA	TTCGATTAGCCCCACTTTCA	58	233
SXAU5232	chr5	47158463	47158486	(TTTA)6	CCATCGTTTTCCTATTTCACG	CCCATGGATCATTTTCACCT	56	193
SXAU5131	chr5	49550841	49550896	(TGTA)14	TCAGTATGCACGTATGCACG	GGAGGTATGTGTGACCCGAT	56	244
SXAU5250	chr5	6805875	6805546	(AAT)10	TCCCAATAGCCAATAGTACATG	GACCTAATTAACCGTTAGCACA	56	174
SXAU5265	chr5	18180845	18180868	(CAA)8	CGTCTCCACTTCAGCAACAA	TCCCAATTTCAGTTGCATCA	57	186
SXAU6182	chr6	7812216	7812237	(CT)11	CATGCCGAAGCTTACAGTGA	CACTAAGCGAATTAAGCGGG	56	175
SXAU6185	chr6	15078728	15078753	(TA)13	ACGGGGTCCAACAATAATGA	TCCACATCTCCACATCTCCA	58	248
SXAU5581	chr6	29610940	29610961	(TC)11	TCCAACCCTTCAATTCGTTC	GGATCCTCAACCACAAGGAA	56	240
SXAU6179	chr6	51934698	51934763	(TC)15(TA)18	GGAGTCTTCTCACCAGAACCA	CCTTGATAATACCCGATAGCTCTT	56	145
SXAU6199	chr6	50494323	50493989	(TTGGG)7	TCAGCTTGCACATTTGCGTT	GGATGACGTCCGTAACTGGG	58	223
SXAU6200	chr6	36530485	36530166	(TA)11	CTCAAAGGATGCCATTGTAAC	GACTTTGAGAACGCCTTGAC	56	188
SXAU6210	chr6	10766120	10766134	(GAA)5	AACAGTGGCCTTGGAACAAC	CCATCCCAACTTCAGTAGCC	58	161
SXAU6249	chr7	2342002	2342046	(TTC)15	CCAGGGATCAATTCACATCA	ATGCACAGCACGGAATGATA	58	196
SXAU7041	chr7	4000298	4000364	(TAA)5(TA)10	AACATGTTCATGTAACTAGCGTGAT	TGTTGACCATTCCTTGTGGA	56	201
SXAU6283	chr7	4323244	4323267	(CCG)8	TGGATCTCATCAACTGCTCG	AGTAGGCGGAGGAACTGGAT	56	192
SXAU7127	chr7	14031212	14031271	(AT)30	GATACGACACGTGGCAAGAA	TCGAACAAGAAGAGGAAGCC	58	245
SXAU7066	chr7	33544259	33544288	(AAAAAT)5	CATTGCTGCATAAGCTTGGA	TAGCTCTGAGAAGCCGAAGC	58	204
SXAU7111	chr7	35990889	35990960	(AAG)24	GGGTGTTTTTGACCTTTGGA	CCGAAATTGGAAACTTGCTT	58	191
SXAU7136	chr7	40685266	40685283	(TGT)6	CGCAAAACAGTTGTGTCCAG	TCCATATTGAAACCGAAGGC	56	174
SXAU7075	chr7	43411837	43411863	(TTG)9	TTATTGCCAGGCGAGATACC	TGCTTTTCAACCTATGTGCG	56	223
SXAU7141	chr7	4718278	4717951	(TCTT)7	TCCTAGCCTCTTAGGTTAAGG	TTCTAACCGATGTCAAACCAC	56	272
SXAU7142	chr7	9295219	9295547	(CCA)10	CAAAAGAAAAGTGCCGAAGT	TTATGTCACCGCCATTGTT	58	260
SXAU7143	chr7	10548707	10548396	(CCT)11	GAACTTGTAGGCCTTTTGCG	AAACCAGCTGGAGCAAGAGA	56	246
SXAU7144	chr7	33544107	33544439	(AAAATA)5	TAAGCAAAATGAGATGGTGGT	ATAGCTCTGAGAAGCCGAAG	56	204
SXAU7158	chr7	43824894	43824914	(CCT)7	CCAATTCCACCACCACTAGC	GGAAGAGGAGGAGATGGGTC	58	148
SXAU7161	chr7	50868387	50868454	(CAA)5(ACA)10	CCCAAATCTCATCACCGTCT	CATGCTCATGCCCATCATAG	57	146
SXAU7374	chr8	12451387	12451416	(ACGAGG)5	GATCCTTGCAATTACACGCC	AAGAAACCAGCATGCCCTTA	56	188
SXAU7967	chr8	22335226	22335257	(TG)16	GCAAAACCGGAGAGAATGAA	TTGAGGCGTTTGAGTTGATG	56	272
SXAU8064	chr8	25583550	25583677	(TA)39(TATG)13	CGACAAGGCACGGATAGATT	ACTAGGTTCACGCGATGCTT	57	260
SXAU7980	chr8	30485302	30485346	(GAA)15	AAGTTCACTCCACCGCCTTA	TGTCCGAATTTTCCACTTCA	58	280
SXAU7992	chr8	38942323	38942366	(AG)22	CACGACTTTCTACCCGATCC	CCGAGTCCGTCCTAGTGGTA	58	246
SXAU7996	chr8	41571050	41571094	(TTA)15	GTGAAACTCGGATTGCAGGT	GGCGAGAAGGTCATATAGGC	57	204
SXAU8072	chr8	43564548	43564601	(TAT)18	AATATGTCGGGCTCTCAACG	GCCCGAAAGTGACTTGCTTA	58	235
SXAU8002	chr8	46787613	46787648	(TTAT)9	ACAAAGATGGCACCACCAAT	CCCAAAATTCCGGTCTGTAA	56	209
SXAU8006	chr8	48993912	48993931	(AG)10	TCCAACTAACCCATGTTCTCA	GGAGAAAACAGAAGGGATGC	56	232
SXAU8075	chr8	14584039	14584350	(CGCCAC)6	AAAGAGGTGGATGGGAGCTT	CAGAGAATTGGCGGAAAGAG	58	235
SXAU8076	chr8	15349677	15349348	(AGT)10	CACCTGCTACAATACTCTCA	GCTTAATCAACAGTAGGCAC	58	209
SXAU8077	chr8	1131247	1131267	(AAG)7	TTCTTCCTGGTCTGCAAAGG	CACCCCAGCTCATCGTTAAT	56	171

## Sheet: Table S4
Table S4. Details of alleles of 101 SSR markers used for association analysis
	SXAU0041	SXAU1062	SXAU1063	SXAU1064	SXAU1065	SXAU1070	SXAU1078	SXAU1104	SXAU1108	SXAU1119	SXAU0133	SXAU1120	SXAU0522	SXAU1130	SXAU1134	SXAU2167	SXAU2169	SXAU2177	SXAU1827	SXAU2186	SXAU2034	SXAU1389	SXAU2213	SXAU3218	SXAU3235	SXAU3249	SXAU3257	SXAU3271	SXAU3168	SXAU3196	SXAU3066	SXAU3357	SXAU4297	SXAU3341	SXAU4217	SXAU4224	SXAU4243	SXAU4245	SXAU4246	SXAU3929	SXAU4308	SXAU4309	SXAU5227	SXAU5041	SXAU5232	SXAU5131	SXAU4670	SXAU4833	SXAU6179
ZNQ181	3	2	2	2	1	1	1	2	2	2	1	2	1	3	2	1	1	4	1	1	1	1	2	2	1	3	1	2	1	1	2	1	2	1	1	1	2	1	1	1	1	2	3	3	1	2	2	1	1
ZNQ200	1	1	2	2	1	1	1	1	1	1	1	1	NA	1	3	1	1	1	1	1	1	3	1	1	1	1	1	1	1	1	1	1	1	1	1	1	1	1	1	1	1	1	1	1	1	1	2	1	1
ZNQ199	1	2	2	2	1	1	2	2	2	1	2	1	3	NA	3	2	2	1	1	1	1	1	2	1	1	1	1	1	1	1	1	2	1	2	1	2	2	1	1	1	1	1	1	1	1	2	2	1	1
ZNQ198	3	3	1	2	2	1	1	1	2	1	3	2	2	2	3	3	2	2	2	3	2	2	3	2	1	2	2	1	2	1	1	1	2	1	1	1	1	1	1	2	1	1	2	1	1	1	2	2	1
ZNQ197	3	4	1	2	2	1	2	2	2	1	1	2	1	2	3	1	1	1	1	2	1	3	1	2	1	1	2	1	2	1	2	2	3	1	2	2	1	1	1	2	1	1	2	2	1	2	2	2	1
ZNQ196	1	3	1	2	2	1	2	1	1	1	2	2	2	2	1	3	3	3	3	3	2	1	NA	2	1	1	1	1	3	1	2	2	2	2	1	3	2	2	1	3	1	2	2	1	2	2	1	2	1
ZNQ194	3	2	1	2	1	1	3	1	1	1	2	1	2	3	3	3	2	1	1	2	2	2	3	2	1	1	2	1	4	1	2	1	1	NA	2	3	NA	1	1	2	1	3	3	1	2	2	1	2	1
ZNQ192	3	2	2	2	1	1	4	2	2	1	2	1	NA	1	1	1	1	1	1	1	1	1	2	1	1	1	1	2	1	1	NA	1	1	3	1	1	2	1	1	1	2	1	3	1	2	1	2	1	1
ZNQ191	2	1	1	1	1	2	4	2	1	1	1	1	2	3	3	3	1	1	1	NA	2	3	3	2	1	1	1	2	2	2	3	1	1	1	2	2	1	1	1	2	1	2	3	1	1	1	1	2	2
ZNQ190	NA	NA	1	2	1	1	4	3	1	1	2	2	1	3	NA	3	1	1	1	NA	NA	NA	3	1	NA	1	1	NA	2	2	3	1	1	NA	1	NA	1	1	NA	3	1	2	2	2	2	1	1	2	1
ZNQ189	2	2	2	2	1	1	2	1	1	1	1	1	NA	2	NA	1	4	1	1	1	1	1	1	2	1	1	1	2	1	1	NA	1	2	1	1	1	2	1	1	2	2	2	1	1	1	2	2	1	1
ZNQ188	4	2	2	2	2	3	4	2	2	1	2	1	1	2	NA	3	4	3	3	3	2	2	2	2	1	1	1	2	1	1	2	1	2	1	2	2	2	1	1	2	2	3	3	3	1	2	1	1	1
ZNQ187	3	1	2	2	1	1	2	1	1	1	1	1	2	2	1	3	4	1	1	2	1	2	3	1	1	1	1	2	5	1	2	2	2	2	1	1	3	1	1	1	1	2	3	1	1	2	1	1	1
ZNQ186	2	2	2	2	1	2	1	1	1	2	1	2	NA	2	NA	3	4	1	1	2	1	1	1	2	1	2	1	2	1	1	NA	1	2	1	1	1	2	1	NA	2	1	2	1	2	1	2	2	1	NA
ZNQ185	2	1	2	2	1	1	1	1	1	2	1	1	NA	1	3	3	1	1	1	2	1	2	3	2	1	1	1	2	1	1	NA	1	2	1	1	2	2	1	1	1	1	2	3	2	1	2	2	1	1
ZNQ184	2	1	2	2	1	1	1	1	1	1	1	1	3	1	3	3	4	1	1	2	1	1	2	1	1	1	1	2	3	1	2	2	2	1	1	4	2	1	1	1	1	2	1	1	1	2	2	1	2
ZNQ183	3	2	2	2	1	2	3	1	1	1	1	1	NA	NA	NA	1	1	1	1	1	1	3	1	1	NA	2	1	2	1	1	2	1	1	1	3	1	2	2	2	1	1	2	3	1	NA	1	2	1	1
ZNQ182	3	3	2	2	1	1	1	1	1	1	1	1	3	1	2	3	4	1	1	2	1	2	2	1	1	1	1	2	5	1	NA	1	2	4	1	3	2	1	1	1	2	3	1	1	1	2	1	1	NA
ZNQ180	4	1	2	2	1	1	2	2	2	2	1	1	2	NA	2	1	1	4	1	2	2	1	NA	1	1	2	1	1	1	1	2	2	2	1	1	5	2	1	1	1	2	2	1	1	1	2	2	1	1
ZNQ179	4	3	2	2	1	2	1	2	1	1	1	1	2	3	1	3	4	1	1	2	2	3	2	1	1	3	1	2	5	1	2	1	2	2	1	2	3	1	2	2	2	2	3	1	1	1	2	1	1
ZNQ178	3	2	1	2	1	1	4	2	2	1	2	1	1	3	3	4	1	1	1	2	1	1	2	1	1	2	1	2	2	1	2	2	2	4	1	2	1	1	1	2	2	3	3	1	1	1	1	1	1
ZNQ177	4	2	2	2	2	3	4	2	2	1	2	1	2	3	3	3	4	3	3	2	1	2	1	2	1	1	1	2	1	1	2	1	2	1	1	3	2	1	1	2	1	3	3	1	1	1	2	1	1
ZNQ176	4	3	1	2	2	1	4	3	1	1	1	2	2	3	1	3	2	1	1	1	2	2	2	3	1	1	1	2	2	1	2	1	2	1	1	NA	2	1	1	2	1	3	2	2	2	1	2	1	1
ZNQ175	4	NA	1	1	2	NA	1	3	1	2	NA	1	NA	2	NA	3	2	1	NA	3	2	1	NA	3	NA	2	2	1	6	1	3	1	2	1	1	3	2	1	NA	2	1	NA	2	NA	2	2	NA	1	1
ZNQ174	2	1	1	2	1	1	2	2	1	2	1	1	3	3	1	1	1	1	1	NA	2	1	NA	2	1	2	NA	2	3	1	2	2	2	1	2	5	2	2	1	1	1	2	3	3	1	1	1	2	NA
ZNQ172	3	2	1	2	2	1	1	2	2	1	3	1	3	3	3	1	2	1	1	2	2	2	3	2	1	1	2	2	6	1	1	2	1	4	1	1	2	1	1	2	1	2	3	1	1	1	2	2	1
ZNQ171	4	3	1	2	2	1	4	2	1	1	1	1	3	NA	3	3	1	1	1	2	1	1	1	2	1	2	2	2	3	1	NA	1	2	4	1	3	1	1	1	2	2	1	2	2	1	1	1	1	1
ZNQ170	4	NA	1	2	1	1	NA	2	1	1	1	1	2	1	3	3	2	1	1	1	2	2	2	2	1	2	4	2	2	1	3	2	4	1	1	2	2	1	1	2	1	3	2	3	1	1	2	2	1
ZNQ169	3	2	1	2	1	1	2	2	1	1	1	1	1	2	1	3	3	1	1	2	1	1	3	2	1	2	4	2	2	1	2	1	2	1	1	5	2	1	1	2	1	2	2	2	1	1	2	2	1
ZNQ168	4	2	1	2	1	1	1	2	2	1	1	1	3	3	1	3	1	1	1	2	1	1	NA	3	1	2	5	2	5	1	2	2	2	1	2	5	2	2	2	4	1	NA	3	3	1	1	2	2	1
ZNQ167	NA	3	1	2	1	1	1	2	2	1	2	1	3	2	NA	3	1	1	1	2	1	1	3	1	1	2	5	2	5	1	2	2	2	1	2	5	2	2	2	4	1	2	NA	3	1	1	2	2	1
ZNQ166	NA	3	1	2	1	1	1	2	2	1	2	1	3	2	1	3	1	1	1	NA	1	1	3	1	1	2	5	2	5	1	2	2	2	1	2	1	2	2	2	4	1	2	3	3	NA	NA	2	1	1
ZNQ165	4	2	1	2	1	1	2	2	2	1	1	1	NA	2	3	3	3	1	1	2	2	3	1	3	2	2	5	2	6	1	2	1	2	4	2	1	1	1	1	2	2	1	3	3	1	1	1	2	1
ZNQ164	4	1	1	2	1	1	NA	2	2	1	1	1	1	2	3	4	2	2	2	2	1	2	2	2	1	3	5	2	3	1	2	1	2	4	2	1	1	1	1	4	2	3	3	3	1	1	1	1	1
ZNQ163	4	2	1	2	1	1	2	2	2	1	1	1	3	2	3	3	3	1	1	3	2	2	3	2	2	2	4	2	6	1	2	1	2	4	2	1	1	1	1	2	2	2	2	3	1	1	1	1	1
ZNQ162	4	3	1	2	1	NA	4	1	2	1	1	1	1	1	3	1	1	1	1	2	2	3	2	2	2	1	5	1	6	1	1	2	2	1	2	2	2	1	1	2	1	2	2	3	1	1	2	1	1
ZNQ161	4	2	1	2	1	NA	1	1	1	1	1	1	1	2	NA	1	1	1	1	2	2	2	2	3	2	1	5	1	4	2	4	2	2	1	2	2	2	1	1	2	1	2	2	3	1	1	2	1	1
ZNQ159	4	3	1	2	1	1	4	1	1	1	1	1	1	2	NA	1	1	1	1	2	1	2	2	1	2	1	4	1	4	2	4	2	2	4	2	5	1	1	1	2	1	3	2	1	1	2	2	1	NA
ZNQ158	4	1	2	2	1	1	1	1	1	2	1	1	NA	1	3	3	4	1	1	3	1	1	3	2	1	1	4	1	1	1	NA	1	2	1	2	1	2	1	1	2	1	2	1	2	1	2	2	1	2
ZNQ156	3	2	1	2	1	1	2	1	1	1	1	1	1	3	NA	4	1	1	1	1	2	2	3	1	1	1	4	1	2	2	3	1	2	4	1	1	1	1	1	2	1	3	3	3	1	1	2	2	2
ZNQ155	4	2	1	2	1	1	2	3	1	1	1	1	1	3	NA	4	5	1	1	1	2	2	3	3	3	2	4	1	6	3	2	1	2	4	4	5	1	1	1	2	1	3	3	3	1	1	2	1	1
ZNQ152	2	NA	1	2	1	1	3	3	1	1	1	1	1	2	2	3	5	1	1	3	2	2	2	2	3	2	5	1	3	2	2	1	4	1	2	2	1	1	1	2	1	2	2	3	1	2	2	2	NA
YQ	NA	NA	1	2	1	NA	NA	NA	NA	2	NA	2	NA	2	3	NA	NA	NA	2	3	NA	2	NA	1	1	2	5	NA	NA	1	2	NA	1	1	NA	1	NA	1	NA	2	NA	NA	NA	1	2	1	NA	1	1
PI673875	4	1	1	NA	1	1	3	2	1	NA	4	2	NA	2	3	4	1	1	1	NA	2	1	3	2	1	2	4	1	4	2	2	1	1	1	2	5	NA	1	NA	2	1	2	2	2	2	1	1	1	NA
PI673876	3	3	2	1	1	1	2	2	2	1	1	2	NA	1	1	3	4	4	1	3	1	2	3	2	1	1	4	1	5	1	NA	2	1	1	1	NA	NA	1	1	1	2	1	1	2	2	2	1	1	NA
PI673874	4	2	2	2	1	1	4	2	2	1	2	2	NA	2	2	3	4	1	1	3	NA	1	1	2	1	2	NA	1	NA	1	3	2	1	1	1	1	1	2	NA	2	1	2	NA	2	2	1	1	1	1
PI673873	3	1	2	2	1	1	4	2	1	2	1	2	NA	2	3	1	1	1	1	NA	1	1	1	1	NA	1	4	1	1	1	NA	1	1	1	2	NA	2	1	1	1	2	3	3	1	1	2	2	1	NA
PI673871	NA	NA	2	2	1	NA	NA	2	1	NA	NA	2	NA	NA	NA	3	NA	NA	2	1	NA	1	3	1	1	NA	NA	NA	1	NA	NA	NA	1	1	NA	4	NA	1	NA	NA	NA	NA	NA	NA	2	2	NA	1	1
PI673870	3	3	2	NA	1	2	2	1	2	3	2	2	3	NA	3	3	4	4	2	NA	1	1	NA	1	1	2	4	1	6	1	NA	1	1	1	1	1	2	1	1	1	1	1	1	1	1	1	2	1	1
PI673869	4	2	2	2	1	1	1	2	1	1	1	2	3	2	1	3	4	1	1	1	1	2	1	1	1	4	4	1	2	1	NA	1	4	1	2	1	2	1	1	2	2	1	2	1	1	2	1	1	NA
PI673868	2	2	2	2	1	1	2	1	1	1	1	2	2	2	1	1	4	1	1	1	1	2	1	1	1	NA	4	1	1	1	1	1	1	1	2	2	2	1	1	1	2	3	NA	1	2	1	2	1	1
PI673867	3	1	1	1	1	1	3	1	1	1	1	2	1	2	2	4	1	1	1	1	2	2	NA	2	1	2	4	1	4	2	3	3	1	4	2	5	4	1	1	2	2	3	NA	2	1	1	2	2	NA
PI673866	2	2	2	1	1	1	2	2	2	1	1	2	3	1	1	3	4	4	1	2	NA	2	3	2	1	1	4	1	5	1	NA	2	1	1	1	3	2	1	1	3	2	1	1	2	1	2	2	1	NA
PI673865	3	2	2	2	1	2	4	1	2	3	2	2	NA	2	2	3	4	1	1	2	1	1	3	2	1	1	4	1	1	1	NA	1	2	1	1	1	2	1	1	2	NA	NA	1	1	2	2	2	1	2
PI673864	2	1	1	2	1	3	5	1	1	1	1	2	3	2	3	3	1	1	1	2	2	1	2	1	1	2	4	1	6	2	3	1	2	1	2	2	1	1	1	2	1	3	2	2	1	1	NA	2	1
PI673863	1	1	1	2	1	2	5	2	1	1	1	2	NA	2	3	2	2	1	1	NA	2	2	NA	3	1	1	4	1	NA	2	2	1	2	1	2	2	1	1	1	1	1	3	2	1	2	1	1	2	1
PI673862	2	1	1	2	2	NA	3	1	1	1	2	2	2	2	3	3	1	1	1	NA	1	2	3	2	2	4	4	1	2	2	3	2	2	4	1	NA	4	1	1	2	NA	1	2	1	2	1	2	2	NA
PI673861	2	1	2	2	1	1	1	2	1	1	3	2	2	1	3	3	1	1	1	2	1	2	2	1	1	1	4	1	7	1	2	1	2	2	2	1	2	1	2	2	2	2	1	2	2	2	1	1	2
PI673860	3	3	1	2	2	1	2	1	1	1	1	2	1	3	2	3	1	1	1	2	2	2	3	3	1	4	4	1	3	2	2	1	2	1	2	3	1	1	1	2	1	3	3	2	1	1	2	1	NA
PI673859	4	4	1	2	1	2	5	1	1	1	1	2	3	2	1	3	4	4	1	2	1	2	3	1	1	4	4	1	5	1	2	1	2	1	2	3	1	1	1	3	1	2	1	1	2	2	2	1	2
PI673858	2	1	1	2	NA	1	2	1	1	1	1	2	2	3	1	4	1	1	1	1	2	2	3	1	1	1	4	1	2	2	NA	3	1	1	1	3	1	1	1	NA	1	3	3	2	2	2	2	2	2
PI673857	2	1	1	2	1	1	2	1	1	1	1	2	3	3	1	4	1	1	1	3	2	2	3	1	1	1	4	1	2	2	3	NA	1	1	1	NA	1	1	1	2	1	3	NA	2	2	1	2	1	NA
PI673856	3	NA	1	2	1	2	3	1	1	3	2	2	1	2	1	3	4	1	1	3	1	2	2	2	1	1	4	1	7	3	3	2	1	1	1	1	2	1	NA	2	2	2	2	2	2	2	2	1	1
PI673855	3	2	2	1	1	1	2	2	2	2	1	2	1	2	1	3	4	1	2	NA	1	1	2	3	3	1	5	1	1	3	2	2	1	1	2	NA	2	1	1	3	2	2	2	2	2	2	2	1	1
PI673854	2	1	1	1	2	3	3	1	1	1	2	2	NA	2	1	3	2	1	1	3	2	2	1	2	3	4	4	1	2	2	NA	2	2	NA	4	NA	4	1	1	2	1	1	2	1	2	1	2	1	NA
PI673852	3	1	1	1	1	1	3	2	2	3	1	2	NA	2	NA	1	2	4	2	2	1	2	3	2	1	2	4	1	7	1	1	2	2	NA	1	1	4	2	1	2	2	2	NA	1	2	1	2	1	1
PI673851	3	1	1	1	1	1	4	1	1	1	1	2	1	3	3	2	2	1	1	2	2	1	3	3	1	1	4	2	4	2	3	1	2	1	4	2	1	1	1	3	1	2	2	2	2	1	2	1	2
PI673850	2	NA	2	2	1	1	4	2	1	1	1	1	3	1	1	1	2	1	1	3	1	1	1	3	1	4	4	2	1	1	2	1	1	1	1	5	1	1	1	2	2	3	1	1	2	2	2	1	2
PI673849	3	1	2	2	2	1	2	1	1	1	1	1	NA	3	NA	3	2	1	1	1	2	1	3	1	1	2	4	2	4	2	3	1	2	5	1	2	3	1	1	2	1	2	3	1	1	1	1	2	2
PI673848	2	1	1	2	1	3	4	2	1	1	1	1	NA	3	1	3	2	4	2	NA	2	2	2	2	1	1	4	2	4	2	NA	1	2	2	1	NA	2	1	1	2	1	2	3	2	2	1	2	1	NA
PI673847	3	NA	2	2	1	1	3	2	NA	1	1	2	1	2	3	3	2	4	2	3	1	2	2	3	1	NA	1	1	7	1	NA	1	1	1	1	5	1	1	1	2	2	3	2	1	2	1	2	1	NA
PI673846	3	1	2	1	1	2	2	1	1	2	1	2	NA	1	1	3	4	4	2	2	1	2	NA	2	1	4	4	2	2	NA	NA	2	2	2	1	3	2	1	1	2	2	3	3	1	1	1	2	1	NA
PI673845	2	1	2	2	1	1	5	2	1	2	4	2	NA	NA	NA	1	2	4	2	1	1	1	2	2	1	4	4	1	1	1	NA	1	1	1	1	NA	1	1	1	1	1	1	1	2	1	2	2	1	2
PI658439	2	2	1	2	2	1	2	NA	1	1	1	2	3	1	NA	3	2	4	2	1	2	2	2	2	1	NA	1	1	3	2	3	1	1	1	1	NA	1	1	1	2	1	2	2	1	2	1	2	1	NA
PI481658	NA	NA	2	1	2	NA	NA	2	NA	NA	NA	2	3	1	NA	NA	2	4	NA	NA	2	3	2	2	1	NA	1	1	NA	NA	NA	1	1	1	NA	3	NA	1	NA	NA	NA	NA	2	1	2	1	NA	1	3
PI481666	2	2	2	NA	2	1	1	1	2	2	NA	2	3	3	NA	1	2	1	1	NA	2	2	2	2	2	2	1	2	1	1	2	1	2	1	1	2	2	1	1	1	NA	2	3	1	2	1	2	1	2
PI481673	2	2	2	2	2	1	1	1	2	2	4	2	1	3	2	1	1	1	1	3	2	2	2	2	2	1	1	2	NA	1	1	1	4	NA	2	1	NA	1	1	1	2	2	1	1	2	1	2	1	3
PI481674	3	2	2	2	1	1	4	2	2	2	4	2	NA	2	2	1	2	1	1	3	2	1	2	3	2	1	1	2	NA	1	3	2	2	1	4	NA	1	1	1	1	1	3	2	1	2	1	2	1	NA
PI476852	2	1	1	2	2	1	2	1	1	1	1	2	3	1	1	3	2	1	1	1	1	2	2	2	1	4	1	1	3	2	2	1	2	1	1	5	1	1	1	2	1	3	3	1	2	1	2	2	3
PI481672	1	2	2	2	2	1	1	1	2	2	4	2	2	2	2	3	2	1	1	1	2	2	2	2	2	2	1	2	NA	1	1	1	2	2	1	2	2	1	NA	4	1	3	2	1	3	1	2	1	2
PI481675	2	NA	2	2	1	1	4	2	2	2	4	2	2	2	2	1	2	1	1	2	2	2	2	2	2	4	1	2	NA	1	2	1	2	1	1	3	2	1	1	1	2	3	2	2	2	2	1	1	2
PI647612	2	1	1	2	2	NA	4	2	2	1	NA	2	1	1	2	3	2	1	1	1	2	2	3	2	2	2	2	1	3	2	2	2	1	1	1	2	1	1	1	2	2	3	3	1	1	1	2	1	1
PI647613	1	1	1	2	2	1	1	1	2	1	2	2	3	4	1	3	2	1	1	3	1	2	2	3	3	4	2	1	2	3	NA	2	1	1	1	2	1	1	1	2	1	3	3	1	2	1	2	1	1
PI658429	3	2	1	2	2	1	3	1	1	1	2	2	2	1	2	3	2	1	1	3	2	3	2	2	1	1	3	1	3	2	NA	2	1	2	1	3	2	1	1	2	2	3	3	1	1	1	2	1	1
PI658430	3	1	1	2	2	1	2	1	2	1	1	2	1	2	2	3	2	1	1	2	2	2	2	2	1	4	1	1	NA	2	NA	2	2	1	1	1	1	1	1	2	NA	3	2	1	1	1	2	2	1
PI658431	3	1	1	2	2	1	5	2	1	1	1	2	1	1	2	3	2	1	1	2	2	2	2	2	1	1	1	1	3	2	2	2	1	2	1	NA	NA	1	1	2	2	3	2	1	1	1	1	1	1
PI658438	1	1	1	2	2	1	5	2	2	1	1	2	1	2	NA	2	2	1	1	2	1	2	2	3	1	NA	2	1	2	2	1	2	1	2	4	5	NA	1	1	2	2	3	2	2	2	1	NA	1	NA
VIR-5	3	3	1	1	1	1	5	1	1	1	1	2	1	2	NA	3	2	1	1	3	2	2	3	2	2	4	2	NA	6	1	2	2	2	1	1	4	2	1	1	1	1	3	2	2	1	1	2	1	1
VIR-11	1	3	1	2	2	2	1	1	1	2	1	2	1	1	1	3	2	1	2	2	1	1	3	3	1	1	1	1	2	1	2	2	2	4	2	2	1	1	1	1	2	3	2	1	2	2	2	1	2
VIR-32	1	1	1	2	3	1	2	2	1	1	2	2	1	3	NA	3	2	1	2	2	1	2	2	1	1	1	1	1	5	3	NA	2	2	4	4	3	1	1	1	3	1	1	2	2	2	1	2	1	1
VIR-62	2	2	1	2	2	1	5	1	1	1	1	2	3	1	3	3	1	1	1	2	2	2	2	2	1	4	1	1	3	2	NA	2	1	5	1	5	3	1	1	2	1	3	2	1	1	1	2	2	1
WH1	2	3	2	2	1	1	4	1	1	1	1	2	2	1	1	3	4	1	1	1	1	2	3	3	1	1	1	1	5	3	NA	1	4	4	1	2	1	1	1	3	NA	3	NA	1	1	2	2	1	2
GW6	NA	NA	1	1	1	1	2	1	1	1	1	2	1	3	1	4	2	1	1	2	2	3	2	3	1	1	1	NA	2	2	3	1	1	4	1	1	1	1	1	3	1	3	2	2	2	NA	2	1	NA
LK3	2	3	2	2	3	1	3	2	1	1	1	2	2	1	NA	2	2	1	1	NA	2	1	1	1	1	1	1	1	5	1	3	1	2	4	3	1	1	1	1	4	2	3	2	1	1	2	2	1	1
P01-643	1	2	2	2	3	1	5	2	2	1	1	2	3	2	1	3	4	1	1	3	2	3	1	1	1	4	1	1	3	1	3	1	1	4	1	1	1	1	1	2	1	1	2	2	1	1	2	1	NA
ZNQ195	1	4	1	1	2	1	2	1	2	1	2	1	2	2	1	3	1	1	1	1	2	1	1	2	3	NA	1	1	NA	1	1	2	1	1	1	1	1	2	2	1	1	1	2	1	2	2	1	1	1
ZNQ154	2	NA	1	1	1	1	3	2	1	1	1	1	2	2	2	1	1	1	1	2	1	1	1	1	2	2	1	1	2	2	1	1	2	2	4	4	2	1	1	2	2	2	1	2	2	2	1	1	1
HF1	1	3	1	2	3	2	1	1	2	1	1	1	1	3	2	2	4	2	2	1	1	2	3	1	3	1	3	2	3	1	2	3	3	4	1	2	1	1	1	2	2	2	2	2	1	1	2	2	2
PI427240	3	2	2	1	3	1	1	1	2	2	2	2	3	2	3	2	4	3	1	2	2	1	1	2	1	3	1	1	1	1	2	2	1	2	1	NA	1	1	1	2	2	3	3	3	2	1	2	1	1
[truncated: 52 more columns]

## Sheet: Table S5
Table S5. Correlation analysis between main agronomy traits and rutin content of Tartary buckwheat.
		2018								2019								BLUE
		RL	LB	PH	HGW	Rutin	MN	SD		RL	LB	PH	HGW	Rutin	MN	SD		RL	LB	PH	HGW	Rutin	MN	SD
2018	RL	1
	LB	0.17	1
	PH	0.29**	0.23*	1
	HGW	-0.14	0.13	0.36**	1
	Rutin	0.01	0.03	-0.05	-0.08	1
	MN	-0.19	0.02	0.16	0.13	-0.14	1
	SD	0.08	0.37**	0.63**	0.36**	-0.04	0.26*	1
2019	RL	-0.16	-0.07	-0.27**	-0.13	-0.12	0.12	-0.28**		1
	LB	-0.09	0.21*	-0.14	-0.08	-0.03	0.14	-0.15		0.52**	1
	PH	-0.07	-0.11	-0.01	0.03	-0.08	0.14	-0.09		0.27**	0.23*	1
	HGW	0.26*	-0.25*	0.04	0.08	-0.02	-0.12	-0.1		0.03	-0.14	-0.07	1
	Rutin	0.11	0.02	0.12	0.03	0.12	-0.02	0.08		-0.26*	-0.21*	0.04	0.05	1
	MN	-0.40**	-0.06	-0.19	-0.04	-0.11	0.42**	-0.12		0.48**	0.46**	0.59**	-0.13	-0.18	1
	SD	-0.27**	-0.03	-0.13	0.05	-0.18	0.13	-0.18		0.49**	0.60**	0.54**	-0.11	-0.1	0.69**	1
BLUE	RL	0.82**	0.11	0.11	-0.20*	-0.06	-0.11	-0.09		0.43**	0.22*	0.09	0.25*	-0.05	-0.09	0.04		1
	LB	0.02	0.67**	0.01	0.01	-0.01	0.12	0.07		0.36**	0.87**	0.12	-0.23*	-0.15	0.33**	0.44**		0.26*	1
	PH	0.17	0.1	0.73**	0.29**	-0.09	0.21*	0.41**		-0.01	0.06	0.67**	-0.02	0.12	0.26*	0.27**		0.14	0.09	1
	HGW	0.15	-0.15	0.21*	0.55**	-0.06	-0.04	0.08		-0.03	-0.16	-0.05	0.88**	0.06	-0.13	-0.07		0.11	-0.19	0.12	1
	Rutin	0.1	0.03	0.09	-0.01	0.53**	-0.07	0.05		-0.27**	-0.19	0.01	0.03	0.91**	-0.2	-0.16		-0.07	-0.13	0.07	0.02	1
	MN	-0.35**	-0.02	-0.01	0.06	-0.15	0.86**	0.09		0.34**	0.35**	0.42**	-0.15	-0.16	0.83**	0.47**		-0.12	0.26*	0.28**	-0.1	-0.16	1
	SD	-0.2	0.20*	0.27**	0.27**	-0.19	0.28**	0.47**		0.26**	0.45**	0.43**	-0.16	-0.04	0.54**	0.79**		-0.03	0.44**	0.49**	-0.01	-0.11	0.48**	1
RL, Root length; LB, Number of lateral branches; PH, Plant height; HGW, 100-Grain weight; Rutin, Rutin content; MN, Number of main stem nodes; SD, Stem diameter. * significant at p <0.05, ** significant at p <0.01.

## Sheet: Table S6
Table S6. Distribution of different types of SSR markers on Tartary buckwheat chromosomes.
Chromosome	Dincleotide	Trinucleotide	Tetranucleiotide	Pentanucleidtide	Hexanucleiotide	Total	Mean distribution density（SSR/kb）
Chr1	3800	1884	325	78	31	6118	88.67
Chr2	3574	1566	285	83	53	5561	89.69
Chr3	3300	1478	297	61	29	5165	88.29
Chr4	3422	1415	306	72	27	5242	91.32
Chr5	3162	1375	220	76	18	4851	88.85
Chr6	2994	1323	292	65	26	4700	88.68
Chr7	2956	1282	259	61	28	4586	87.69
Chr8	2948	1376	275	62	17	4678	92.27
Average	3270	1462	282	70	29	5113	89
Total	26156	11699	2259	558	229	40901
Proportion	0.6395	0.286	0.0552	0.0136	0.0057	1

## Sheet: Table S7
Table S7. Genome-wide screening of main SSR repeat units in Tartary buckwheat
Type of SSRs	Repeat unit	Number	Proportion of different repeat unit in each type
Dinucleotide	AT/TA	24705	0.9445
	AG/CT	881	0.0337
	AC/GT	569	0.0218
	GC/CG	1	0
Trinucleotide	AAT/ATT	4752	0.4062
	AAG/CTT	3105	0.2654
	ATC/ATG	1274	0.1089
	AAC/GTT	748	0.0639
	AGC/CTG	584	0.0499
	ACC/GGT	506	0.0433
	AGG/CCT	366	0.0313
	CCG/CGG	165	0.0141
	ACT/AGT	147	0.0126
	ACG/CGT	52	0.0044
Tetranucleotide	AAAT/ATTT	1129	0.4998
	AAAG/CTTT	360	0.1594
	ACAT/ATGT	237	0.1049
	AAGG/CCTT	101	0.0447
	AGAT/ATCT	98	0.0434
	ACGC/CGTG	92	0.0407
	AATT/TTAA	90	0.0398
	AAAC/GTTT	40	0.0177
	AATG/ATTC	14	0.0062
	ATCC/ATGG	14	0.0062
	AACT/AGTT	13	0.0058
	AGGG/CCCT	12	0.0053
	ACTC/AGTG	8	0.0035
	ACCT/AGGT	7	0.0031
	AGCT/AGCT	7	0.0031
	ATGC/GCTA	7	0.0031
	AATC/ATTG	6	0.0027
	ACCC/GGGT	5	0.0022
	ACGT/ACGT	4	0.0018
	AAGC/CTTG	3	0.0013
	AACC/GGTT	2	0.0009
	ACAG/CTGT	2	0.0009
	ACGG/CCGT	2	0.0009
	CCCG/CGGG	2	0.0009
	AACG/CGTT	1	0.0004
	AGCC/CTGG	1	0.0004
	AGCG/CGCT	1	0.0004
	ATCG/CGTA	1	0.0004
Pentanucleotide	AAGAG/CTCTT	190	0.3405
	AAAAT/ATTTT	94	0.1685
	AAATT/AATTT	36	0.0645
	AAGAT/ATCTT	33	0.0591
	AATAT/ATATT	31	0.0556
	AAAAG/CTTTT	30	0.0538
	ACCGG/CCGGT	19	0.0341
	AAAAC/GTTTT	17	0.0305
	AAAGG/CCTTT	13	0.0233
	AACTC/AGTTG	11	0.0197
	ACGGG/CCCGT	11	0.0197
	AGAGG/CCTCT	10	0.0179
	AACCG/CGGTT	8	0.0143
	AAATC/ATTTG	6	0.0108
	AAACC/GGTTT	4	0.0072
	AATCC/ATTGG	4	0.0072
	AACAC/GTGTT	3	0.0054
	AGCCG/CGGCT	3	0.0054
	AAACT/AGTTT	2	0.0036
	AACCC/GGGTT	2	0.0036
	AACCT/AGGTT	2	0.0036
	AAGGG/CCCTT	2	0.0036
	AATAC/ATTGT	2	0.0036
	ACACC/GGTGT	2	0.0036
	AGCCC/CTGGG	2	0.0036
	ATATC/ATATG	2	0.0036
	ACCCG/CGGGT	2	0.0036
	AAACG/CGTTT	1	0.0018
	AAAGC/CTTTG	1	0.0018
	AAATG/ATTTC	1	0.0018
	AACAT/ATGTT	1	0.0018
	AATAG/ATTCT	1	0.0018
	AATCT/AGATT	1	0.0018
	AATGC/ATTGC	1	0.0018
	AATTC/AATTG	1	0.0018
	ACAGC/CTGTG	1	0.0018
	ACAGT/ACTGT	1	0.0018
	ACATC/ATGTG	1	0.0018
	ACATG/ATGTC	1	0.0018
	ACCAT/ATGGT	1	0.0018
	ACCCC/GGGGT	1	0.0018
	ACTCC/AGTGG	1	0.0018
	AGGCG/CCTCG	1	0.0018
	AGGGG/CCCCT	1	0.0018
Pexanucleotide	AAACCG/CGGTTT	29	0.1266
	ACATAT/ATATGT	24	0.1048
	AAAAAG/CTTTTT	12	0.0524
	AACCTG/AGGTTC	12	0.0524
	AAATAT/ATATTT	10	0.0437
	AAAAAT/ATTTTT	10	0.0437
	ACCTCT/AGAGGT	8	0.0349
	AACCCG/CGGGTT	5	0.0218
	AAGAGG/CCTCTT	4	0.0175
	AAGCAG/CTGCTT	4	0.0175
	ACACGC/CGTGTG	4	0.0175
	ACCCTC/AGGGTG	4	0.0175
	AAAGAG/CTCTTT	3	0.0131
	AAATTG/AATTTC	3	0.0131
	AACCGG/CCGGTT	3	0.0131
	AAGGAG/CCTTCT	3	0.0131
	AATAGT/ACTATT	3	0.0131
	ACACAT/ATGTGT	3	0.0131
	ATCCCC/ATGGGG	3	0.0131
	AAAAAC/GTTTTT	2	0.0087
	AAAATG/ATTTTC	2	0.0087
	AAAATT/AATTTT	2	0.0087
	AACCGC/CGGTTG	2	0.0087
	AAGACT/AGTCTT	2	0.0087
	AAGCCC/CTTGGG	2	0.0087
	AAGGTG/ACCTTC	2	0.0087
	AATCTC/AGATTG	2	0.0087
	ACACCC/GGGTGT	2	0.0087
	ACAGCC/CTGTGG	2	0.0087
	ACATGC/ATGTGC	2	0.0087
	ACCGCC/CGGTGG	2	0.0087
	ACCTCC/AGGTGG	2	0.0087
	ACTCCT/AGGAGT	2	0.0087
	AGAGGG/CCCTCT	2	0.0087
	AGATAT/ATATCT	2	0.0087
	AACCCT/AGGGTT	2	0.0087
	AAAAGG/CCTTTT	1	0.0044
	AAAATC/ATTTTG	1	0.0044
	AAACAC/GTGTTT	1	0.0044
	AAACAT/ATGTTT	1	0.0044
	AAACCC/GGGTTT	1	0.0044
	AAACGG/CCGTTT	1	0.0044
	AAAGCG/CGCTTT	1	0.0044
	AAATCG/ATTTCG	1	0.0044
	AAATTC/AATTTG	1	0.0044
	AACAAT/ATTGTT	1	0.0044
	AACATG/ATGTTC	1	0.0044
	AACCAC/GGTTGT	1	0.0044
	AACCAG/CTGGTT	1	0.0044
	AACCAT/ATGGTT	1	0.0044
	AACTAC/AGTTGT	1	0.0044
	AACTAT/AGTTAT	1	0.0044
	AACTCC/AGTTGG	1	0.0044
	AAGATG/ATCTTC	1	0.0044
	AAGGAC/CCTTGT	1	0.0044
	AAGTGT/ACACTT	1	0.0044
	AATAGC/ATTGCT	1	0.0044
	AATCAC/ATTGTG	1	0.0044
	AATCCC/ATTGGG	1	0.0044
	AATCCG/ATTCGG	1	0.0044
	AATCGT/ACGATT	1	0.0044
	AATGAG/ATTCTC	1	0.0044
	AATGCC/ATTGGC	1	0.0044
	AATGGC/ATTGCC	1	0.0044
	AATGTG/ACATTC	1	0.0044
	AATTAC/AATTGT	1	0.0044
	AATTAT/AATTAT	1	0.0044
	ACAGTC/ACTGTG	1	0.0044
	ACATAG/ATGTCT	1	0.0044
	ACCAGG/CCTGGT	1	0.0044
	ACCCCG/CGGGGT	1	0.0044
	ACCGTC/ACGGTG	1	0.0044
	ACGAGG/CCTCGT	1	0.0044
	ACGATG/ATCGTC	1	0.0044
	ACGCGC/CGCGTG	1	0.0044
	ACGGGC/CCCGTG	1	0.0044
	ACGGGG/CCCCGT	1	0.0044
	ACGTCC/ACGTGG	1	0.0044
	ACTCAT/AGTATG	1	0.0044
	ACTGAG/AGTCTC	1	0.0044
	AGATGG/ATCTCC	1	0.0044
	AGCCTC/AGGCTG	1	0.0044
	AGCCTG/AGGCTC	1	0.0044
	AGGGGG/CCCCCT	1	0.0044

## Sheet: Table S8
Table S8. Diversity information detected on each chromosome during 97 tartary buckwheat.
Chromosome	Tag number	The total variance	Mean variance	Gene frequency	Gene diversity index	Polymorphic information content
Chr1	20	86	4.3	0.53	0.57	0.51
Chr2	11	43	3.91	0.6	0.5	0.45
Chr3	12	56	4.67	0.5	0.62	0.56
Chr4	17	76	4.47	0.62	0.5	0.45
Chr5	14	53	3.79	0.59	0.52	0.45
Chr6	7	31	4.43	0.67	0.47	0.43
Chr7	14	61	4.36	0.56	0.56	0.5
Chr8	12	54	4.5	0.59	0.51	0.46
Average	13.38	57.5	4.3	0.58	0.53	0.48

## Sheet: Table S9
Table S9. Details of SSR markers associated with 6 agronomic traits and rutin content via GLM and MLM models.
Models	Trait	Locus	SNP ID	Chromosome	Start	End		Trait	R2
GLM	MN_2019	SXAU8279/333	SXAU1062	chr1	5258580	5258653	5.25858	IN_2019	0.0926
GLM	LB_2019	SXAU8279/333	SXAU1062	chr1	5258580	5258653	5.25858	LB_2019	0.1154
GLM	Rutin_2019	SXAU8279/333	SXAU1062	chr1	5258580	5258653	5.25858	Rutin_2019	0.1382
GLM	LB_2018	SXAU8279/445	SXAU1064	chr1	6912311	6912330	6.91231	LB_2018	0.0554
MLM	LB_2018	SXAU8279/445	SXAU1064	chr1	6912311	6912330	6.91231	LB_2018
GLM	LB_BLUE	SXAU8279/445	SXAU1064	chr1	6912311	6912330	6.91231	LB_BLUE	0.0311
GLM	RL_2019	SXAU8279/445	SXAU1064	chr1	6912311	6912330	6.91231	RL_2019	0.0573
MLM	RL_2019	SXAU8279/445	SXAU1064	chr1	6912311	6912330	6.91231	RL_2019
GLM	RL_BLUE	SXAU8279/445	SXAU1064	chr1	6912311	6912330	6.91231	RL_BLUE	0.0482
MLM	RL_BLUE	SXAU8279/445	SXAU1064	chr1	6912311	6912330	6.91231	RL_BLUE
GLM	Rutin_BLUE	SXAU8279/452	SXAU1065	chr1	6985367	6985384	6.98537	Rutin_BLUE	0.0519
GLM	SD_2018	SXAU8279/780	SXAU1120	chr1	10909710	10909733	10.9097	CT_2018	0.0701
MLM	SD_2018	SXAU8279/780	SXAU1120	chr1	10909710	10909733	10.9097	CT_2018
GLM	SD_2019	SXAU8279/780	SXAU1120	chr1	10909710	10909733	10.9097	CT_2019	0.0236
MLM	SD_2019	SXAU8279/780	SXAU1120	chr1	10909710	10909733	10.9097	CT_2019
GLM	HSW_2019	SXAU8279/780	SXAU1120	chr1	10909710	10909733	10.9097	HSW_2019	0.0938
MLM	HSW_2019	SXAU8279/780	SXAU1120	chr1	10909710	10909733	10.9097	HSW_2019
GLM	HSW_BLUE	SXAU8279/780	SXAU1120	chr1	10909710	10909733	10.9097	HSW_BLUE	0.055
GLM	MN_2018	SXAU8279/780	SXAU1120	chr1	10909710	10909733	10.9097	IN_2018	0.0591
MLM	MN_2018	SXAU8279/780	SXAU1120	chr1	10909710	10909733	10.9097	IN_2018
GLM	LB_2018	SXAU8279/780	SXAU1120	chr1	10909710	10909733	10.9097	LB_2018	0.0626
MLM	LB_2018	SXAU8279/780	SXAU1120	chr1	10909710	10909733	10.9097	LB_2018
GLM	LB_BLUE	SXAU8279/780	SXAU1120	chr1	10909710	10909733	10.9097	LB_BLUE	0.0365
GLM	MN_BLUE	SXAU8279/2630	SXAU0522	chr1	32997334	32997421	32.9973	IN_BLUE	0.0691
MLM	MN_BLUE	SXAU8279/2630	SXAU0522	chr1	32997334	32997421	32.9973	IN_BLUE
GLM	HSW_2018	SXAU8279/3240	SXAU1130	chr1	39900948	39901015	39.9009	HSW_2018	0.075
GLM	PH_2019	SXAU8279/3240	SXAU1130	chr1	39900948	39901015	39.9009	PH_2019	0.0471
GLM	SD_2018	SXAU8279/4585	SXAU1108	chr1	55449441	55449462	55.4494	CT_2018	0.0485
MLM	SD_2018	SXAU8279/4585	SXAU1108	chr1	55449441	55449462	55.4494	CT_2018
GLM	SD_2019	SXAU8279/4585	SXAU1108	chr1	55449441	55449462	55.4494	CT_2019	0.0168
MLM	SD_2019	SXAU8279/4585	SXAU1108	chr1	55449441	55449462	55.4494	CT_2019
GLM	MN_2019	SXAU8279/4585	SXAU1108	chr1	55449441	55449462	55.4494	IN_2019	0.0661
MLM	MN_2019	SXAU8279/4585	SXAU1108	chr1	55449441	55449462	55.4494	IN_2019
GLM	RL_2018	SXAU8279/4585	SXAU1108	chr1	55449441	55449462	55.4494	RL_2018	0.0523
MLM	RL_2018	SXAU8279/4585	SXAU1108	chr1	55449441	55449462	55.4494	RL_2018
GLM	LB_2019	SXAU8280/3345	SXAU2177	chr2	39880765	39880798	39.8808	LB_2019	0.0759
GLM	PH_BLUE	SXAU8280/3345	SXAU2177	chr2	39880765	39880798	39.8808	PH_BLUE	0.0462
GLM	RL_2018	SXAU8280/3345	SXAU2177	chr2	39880765	39880798	39.8808	RL_2018	0.0515
GLM	Rutin_2018	SXAU8280/3345	SXAU2177	chr2	39880765	39880798	39.8808	Rutin_2018	0.0874
GLM	HSW_2019	SXAU8280/3628	SXAU1827	chr2	42750831	42750850	42.7508	HSW_2019	0.0553
GLM	LB_2018	SXAU8280/3628	SXAU1827	chr2	42750831	42750850	42.7508	LB_2018	0.0419
GLM	PH_2018	SXAU8280/3628	SXAU1827	chr2	42750831	42750850	42.7508	PH_2018	0.0396
GLM	PH_BLUE	SXAU8280/3628	SXAU1827	chr2	42750831	42750850	42.7508	PH_BLUE	0.0324
GLM	Rutin_2018	SXAU8280/3628	SXAU1827	chr2	42750831	42750850	42.7508	Rutin_2018	0.0563
GLM	RL_BLUE	SXAU8280/4575	SXAU2034	chr2	54734008	54734041	54.734	RL_BLUE	0.0298
MLM	RL_BLUE	SXAU8280/4575	SXAU2034	chr2	54734008	54734041	54.734	RL_BLUE
GLM	Rutin_2018	SXAU8280/4575	SXAU2034	chr2	54734008	54734041	54.734	Rutin_2018	0.1026
MLM	Rutin_2018	SXAU8280/4575	SXAU2034	chr2	54734008	54734041	54.734	Rutin_2018
GLM	Rutin_BLUE	SXAU8280/4575	SXAU2034	chr2	54734008	54734041	54.734	Rutin_BLUE	0.0789
MLM	Rutin_BLUE	SXAU8280/4575	SXAU2034	chr2	54734008	54734041	54.734	Rutin_BLUE
GLM	RL_2018	SXAU8281/1	SXAU3168	chr3	35686	35755	0.035686	RL_2018	0.1026
MLM	RL_2018	SXAU8281/1	SXAU3168	chr3	35686	35755	0.035686	RL_2018
GLM	Rutin_2018	SXAU8281/1	SXAU3168	chr3	35686	35755	0.035686	Rutin_2018	0.1584
GLM	Rutin_2018	SXAU8281/3629	SXAU3249	chr3	43461574	43461624	43.4616	Rutin_2018	0.1383
MLM	Rutin_2018	SXAU8281/3629	SXAU3249	chr3	43461574	43461624	43.4616	Rutin_2018
GLM	MN_2019	SXAU8281/4137	SXAU3271	chr3	50177623	50177637	50.1776	IN_2019	0.0465
GLM	LB_2019	SXAU8281/4137	SXAU3271	chr3	50177623	50177637	50.1776	LB_2019	0.0601
MLM	LB_2019	SXAU8281/4137	SXAU3271	chr3	50177623	50177637	50.1776	LB_2019
GLM	PH_2019	SXAU8281/4137	SXAU3271	chr3	50177623	50177637	50.1776	PH_2019	0.0332
GLM	PH_BLUE	SXAU8281/4137	SXAU3271	chr3	50177623	50177637	50.1776	PH_BLUE	0.0354
GLM	RL_2018	SXAU8281/4137	SXAU3271	chr3	50177623	50177637	50.1776	RL_2018	0.0558
MLM	RL_2018	SXAU8281/4137	SXAU3271	chr3	50177623	50177637	50.1776	RL_2018
GLM	Rutin_2019	SXAU8281/4247	SXAU3066	chr3	51787803	51787906	51.7878	Rutin_2019	0.1918
MLM	Rutin_2019	SXAU8281/4247	SXAU3066	chr3	51787803	51787906	51.7878	Rutin_2019
GLM	HSW_2019	SXAU8281/4585	SXAU3257	chr3	56352022	56352036	56.352	HSW_2019	0.1545
GLM	PH_2018	SXAU8281/4585	SXAU3257	chr3	56352022	56352036	56.352	PH_2018	0.0846
GLM	HSW_2018	SXAU8282/207	SXAU3357	chr4	2792721	2792754	2.79272	HSW_2018	0.0517
GLM	HSW_BLUE	SXAU8282/207	SXAU3357	chr4	2792721	2792754	2.79272	HSW_BLUE	0.1077
MLM	HSW_BLUE	SXAU8282/207	SXAU3357	chr4	2792721	2792754	2.79272	HSW_BLUE
GLM	LB_2019	SXAU8282/207	SXAU3357	chr4	2792721	2792754	2.79272	LB_2019	0.0531
GLM	HSW_2019	SXAU8282/239	SXAU4217	chr4	3170818	3170845	3.17082	HSW_2019	0.126
GLM	HSW_BLUE	SXAU8282/239	SXAU4217	chr4	3170818	3170845	3.17082	HSW_BLUE	0.1445
GLM	RL_2018	SXAU8282/726	SXAU4224	chr4	8612548	8612621	8.61255	RL_2018	0.0898
MLM	RL_2018	SXAU8282/726	SXAU4224	chr4	8612548	8612621	8.61255	RL_2018
GLM	RL_BLUE	SXAU8282/726	SXAU4224	chr4	8612548	8612621	8.61255	RL_BLUE	0.0728
MLM	RL_BLUE	SXAU8282/726	SXAU4224	chr4	8612548	8612621	8.61255	RL_BLUE
GLM	HSW_2019	SXAU8282/1428	SXAU4308	chr4	16631173	16631226	16.6312	HSW_2019	0.0728
GLM	HSW_BLUE	SXAU8282/1428	SXAU4308	chr4	16631173	16631226	16.6312	HSW_BLUE	0.0907
MLM	HSW_BLUE	SXAU8282/1428	SXAU4308	chr4	16631173	16631226	16.6312	HSW_BLUE
GLM	PH_2018	SXAU8282/1428	SXAU4308	chr4	16631173	16631226	16.6312	PH_2018	0.0405
GLM	HSW_2019	SXAU8282/2750	SXAU4243	chr4	31986645	31986706	31.9866	HSW_2019	0.1587
MLM	HSW_2019	SXAU8282/2750	SXAU4243	chr4	31986645	31986706	31.9866	HSW_2019
GLM	HSW_BLUE	SXAU8282/2750	SXAU4243	chr4	31986645	31986706	31.9866	HSW_BLUE	0.1885
MLM	HSW_BLUE	SXAU8282/2750	SXAU4243	chr4	31986645	31986706	31.9866	HSW_BLUE
GLM	LB_2019	SXAU8282/2750	SXAU4243	chr4	31986645	31986706	31.9866	LB_2019	0.0816
GLM	HSW_2019	SXAU8282/2931	SXAU4246	chr4	34104816	34104841	34.1048	HSW_2019	0.0852
MLM	HSW_2019	SXAU8282/2931	SXAU4246	chr4	34104816	34104841	34.1048	HSW_2019
MLM	HSW_BLUE	SXAU8282/2931	SXAU4246	chr4	34104816	34104841	34.1048	HSW_BLUE
GLM	Rutin_2018	SXAU8282/3331	SXAU3929	chr4	38921709	38921756	38.9217	Rutin_2018	0.0946
MLM	Rutin_2018	SXAU8282/3331	SXAU3929	chr4	38921709	38921756	38.9217	Rutin_2018
GLM	LB_2018	SXAU8283/1536	SXAU4670	chr5	19702698	19702759	19.7027	LB_2018	0.0493
GLM	Rutin_2018	SXAU8283/1536	SXAU4670	chr5	19702698	19702759	19.7027	Rutin_2018	0.0572
MLM	Rutin_2018	SXAU8283/1536	SXAU4670	chr5	19702698	19702759	19.7027	Rutin_2018
GLM	LB_BLUE	SXAU8283/2333	SXAU4833	chr5	29587749	29587772	29.5877	LB_BLUE	0.0331
MLM	LB_BLUE	SXAU8283/2333	SXAU4833	chr5	29587749	29587772	29.5877	LB_BLUE
GLM	PH_2019	SXAU8283/3866	SXAU5232	chr5	47158463	47158486	47.1585	PH_2019	0.0496
GLM	PH_BLUE	SXAU8283/3866	SXAU5232	chr5	47158463	47158486	47.1585	PH_BLUE	0.0326
GLM	MN_2019	SXAU8283/4077	SXAU5131	chr5	49550841	49550896	49.5508	IN_2019	0.0463
MLM	MN_2019	SXAU8283/4077	SXAU5131	chr5	49550841	49550896	49.5508	IN_2019
GLM	MN_BLUE	SXAU8283/4077	SXAU5131	chr5	49550841	49550896	49.5508	IN_BLUE	0.0427
MLM	MN_BLUE	SXAU8283/4077	SXAU5131	chr5	49550841	49550896	49.5508	IN_BLUE
GLM	LB_2018	SXAU8284/543	SXAU6182	chr6	7812216	7812237	7.81222	LB_2018	0.0588
MLM	LB_2018	SXAU8284/543	SXAU6182	chr6	7812216	7812237	7.81222	LB_2018
GLM	LB_BLUE	SXAU8284/543	SXAU6182	chr6	7812216	7812237	7.81222	LB_BLUE	0.0577
MLM	LB_BLUE	SXAU8284/543	SXAU6182	chr6	7812216	7812237	7.81222	LB_BLUE
GLM	PH_2018	SXAU8284/543	SXAU6182	chr6	7812216	7812237	7.81222	PH_2018	0.0551
GLM	HSW_2018	SXAU8284/1098	SXAU6185	chr6	15078728	15078753	15.0787	HSW_2018	0.0744
GLM	LB_BLUE	SXAU8284/2360	SXAU5581	chr6	29610940	29610961	29.6109	LB_BLUE	0.0622
MLM	LB_BLUE	SXAU8284/2360	SXAU5581	chr6	29610940	29610961	29.6109	LB_BLUE
GLM	SD_2018	SXAU8284/4233	SXAU6179	chr6	51934698	51934763	51.9347	CT_2018	0.0681
GLM	SD_2019	SXAU8284/4233	SXAU6179	chr6	51934698	51934763	51.9347	CT_2019	0.0238
GLM	PH_2019	SXAU8284/4233	SXAU6179	chr6	51934698	51934763	51.9347	PH_2019	0.0384
GLM	RL_2018	SXAU8284/4233	SXAU6179	chr6	51934698	51934763	51.9347	RL_2018	0.0702
GLM	PH_2019	SXAU8285/181	SXAU6249	chr7	2342002	2342046	2.342	PH_2019	0.0446
GLM	Rutin_2018	SXAU8285/305	SXAU7041	chr7	4000298	4000364	4.0003	Rutin_2018	0.1091
MLM	Rutin_2018	SXAU8285/305	SXAU7041	chr7	4000298	4000364	4.0003	Rutin_2018
GLM	Rutin_BLUE	SXAU8285/305	SXAU7041	chr7	4000298	4000364	4.0003	Rutin_BLUE	0.1067
MLM	Rutin_BLUE	SXAU8285/305	SXAU7041	chr7	4000298	4000364	4.0003	Rutin_BLUE
GLM	MN_BLUE	SXAU8285/1104	SXAU7127	chr7	14031212	14031271	14.0312	IN_BLUE	0.0567
GLM	LB_2019	SXAU8285/1104	SXAU7127	chr7	14031212	14031271	14.0312	LB_2019	0.1248
MLM	LB_2019	SXAU8285/1104	SXAU7127	chr7	14031212	14031271	14.0312	LB_2019
GLM	LB_BLUE	SXAU8285/1104	SXAU7127	chr7	14031212	14031271	14.0312	LB_BLUE	0.0846
MLM	LB_BLUE	SXAU8285/1104	SXAU7127	chr7	14031212	14031271	14.0312	LB_BLUE
GLM	Rutin_BLUE	SXAU8285/2659	SXAU7066	chr7	33544259	33544288	33.5443	Rutin_BLUE	0.0714
GLM	Rutin_BLUE	SXAU8285/2901	SXAU7111	chr7	35990889	35990960	35.9909	Rutin_BLUE	0.1023
MLM	Rutin_BLUE	SXAU8285/2901	SXAU7111	chr7	35990889	35990960	35.9909	Rutin_BLUE
GLM	Rutin_BLUE	SXAU8285/3355	SXAU7136	chr7	40685266	40685283	40.6853	Rutin_BLUE	0.073
GLM	Rutin_BLUE	SXAU8285/3577	SXAU7075	chr7	43411837	43411863	43.4118	Rutin_BLUE	0.0867
GLM	LB_2019	SXAU8286/1723	SXAU7967	chr8	22335226	22335257	22.3352	LB_2019	0.0447
GLM	LB_BLUE	SXAU8286/1723	SXAU7967	chr8	22335226	22335257	22.3352	LB_BLUE	0.0367
GLM	RL_2019	SXAU8286/2004	SXAU8064	chr8	25583550	25583677	25.5835	RL_2019	0.0555
MLM	RL_2019	SXAU8286/2004	SXAU8064	chr8	25583550	25583677	25.5835	RL_2019
GLM	RL_BLUE	SXAU8286/2004	SXAU8064	chr8	25583550	25583677	25.5835	RL_BLUE	0.0464
MLM	RL_BLUE	SXAU8286/2004	SXAU8064	chr8	25583550	25583677	25.5835	RL_BLUE
GLM	PH_2019	SXAU8286/3240	SXAU7992	chr8	38942323	38942366	38.9423	PH_2019	0.0437
GLM	RL_2018	SXAU8286/3240	SXAU7992	chr8	38942323	38942366	38.9423	RL_2018	0.0521
GLM	LB_2019	SXAU8286/3501	SXAU7996	chr8	41571050	41571094	41.571	LB_2019	0.0717
GLM	Rutin_2018	SXAU8286/3501	SXAU7996	chr8	41571050	41571094	41.571	Rutin_2018	0.107
MLM	Rutin_2018	SXAU8286/3501	SXAU7996	chr8	41571050	41571094	41.571	Rutin_2018
GLM	HSW_2018	SXAU8286/3989	SXAU8002	chr8	46787613	46787648	46.7876	HSW_2018	0.0426
MLM	HSW_2018	SXAU8286/3989	SXAU8002	chr8	46787613	46787648	46.7876	HSW_2018
GLM	HSW_2019	SXAU8286/3989	SXAU8002	chr8	46787613	46787648	46.7876	HSW_2019	0.1374
MLM	HSW_2019	SXAU8286/3989	SXAU8002	chr8	46787613	46787648	46.7876	HSW_2019
GLM	HSW_BLUE	SXAU8286/3989	SXAU8002	chr8	46787613	46787648	46.7876	HSW_BLUE	0.1663
MLM	HSW_BLUE	SXAU8286/3989	SXAU8002	chr8	46787613	46787648	46.7876	HSW_BLUE
MLM	SD_2018	SXAU8286/4189	SXAU8006	chr8	48993912	48993931	48.9939	CT_2018
MLM	SD_2019	SXAU8286/4189	SXAU8006	chr8	48993912	48993931	48.9939	CT_2019
MLM	LB_2018	SXAU8286/4189	SXAU8006	chr8	48993912	48993931	48.9939	LB_2018
MLM	LB_2019	SXAU8286/4189	SXAU8006	chr8	48993912	48993931	48.9939	LB_2019
MLM	PH_2018	SXAU8286/4189	SXAU8006	chr8	48993912	48993931	48.9939	PH_2018
MLM	PH_BLUE	SXAU8286/4189	SXAU8006	chr8	48993912	48993931	48.9939	PH_BLUE
MLM	Rutin_2019	SXAU8286/4189	SXAU8006	chr8	48993912	48993931	48.9939	Rutin_2019
RL, Root length; LB, Number of lateral branches; PH, Plant height; HGW, 100-Grain weight; Rutin, Rutin content; MN, Number of main stem nodes; SD, Stem diameter.
